# Supplementary material for: [1,5-Bis(2-meth­oxy­phen­yl)thio­carbazo­nato-κ2 N 1,S]phenyl­mercury(II)
Source: Acta Crystallogr Sect E Struct Rep Online. 2011 Nov 23;67(Pt 12):m1804. doi: 10.1107/S1600536811049099 (PMC3238710; doi:10.1107/S1600536811049099)
Supplement: Supplementary file 1 [file e-67-m1804-sup1.cif]

##############################################################################
#                                                                            #
# This CIF contains the data in a paper accepted for publication in          #
# Acta Crystallographica Section E. It conforms to the requirements of       #
# Notes for Authors for Acta Crystallographica Section E, and has been       #
# peer reviewed under the auspices of the IUCr Commission on Journals.       #
#                                                                            #
# Full details of the Crystallographic Information File format               #
# are given in the paper "The Crystallographic Information File (CIF):       #
# a New Standard Archive File for Crystallography" by S. R. Hall, F. H.      #
# Allen and I. D. Brown [Acta Cryst. (1991), A47, 655-685].                  #
#                                                                            #
# The current version of the core CIF dictionary is obtainable from          #
# ftp://ftp.iucr.org/pub/cif_core.dic.                                       #
#                                                                            #
# Software is freely available for graphical display of the structure(s)     #
# in this CIF. For information consult the CIF software page                 #
# http://www.iucr.org/resources/cif/software.                                #
#                                                                            #
# This file may be used for bona fide research purposes within the           #
# scientific community so long as proper attribution is given to the journal # 
# article from which it was obtained.                                        #
#                                                                            #
##############################################################################
data_global
_audit_creation_method     'WinGX routine CIF_UPDATE'
_audit_conform_dict_name     cif_core.dic
_audit_conform_dict_version     2.4
_journal_data_validation_number     ?
_journal_date_recd_electronic     2011-11-16
_journal_date_accepted     2011-11-17
_journal_name_full     'Acta Crystallographica, Section E'
_journal_year     2011
_journal_volume     67
_journal_issue     12
_journal_page_first     m1804
_journal_page_last     m1804
_journal_paper_category     QM
_journal_coeditor_code     ZQ2138
_publ_contact_author_name     'von Eschwege, Karel'
_publ_contact_author_address
;
Department of Chemistry
University of the Free State
PO Box 339
Bloemfontein 9300
South Africa
;
_publ_contact_author_email     veschwkg@ufs.ac.za
_publ_contact_author_fax     '+27-51-444 6384'
_publ_contact_author_phone     '+27-51-401 2923'
_publ_section_title
;\
[1,5-Bis(2-methoxyphenyl)thiocarbazonato-\
\k^2^<i>N</i>^5^,<i>S</i>]phenylmercury(II)
;
loop_
    _publ_author_name
    _publ_author_address
    'von Eschwege, Karel'
;
Department of Chemistry
University of the Free State
PO Box 339
Bloemfontein 9300
South Africa
;
    'Muller, Fabian'
;
Department of Chemistry
University of the Free State
PO Box 339
Bloemfontein 9300
South Africa
;
    'Muller, Alfred'
;
Research Center for Synthesis and Catalysis
Department of Chemistry
University of Johannesburg (APK Campus)
PO Box 524
Auckland Park
Johannesburg 2006
South Africa
;
data_I
_audit_creation_method     'WinGX routine CIF_UPDATE'
_chemical_name_systematic
;
[1,5-Bis(2-methoxyphenyl)thiocarbazonato-
\k^2^<i>N</i>^5^,<i>S</i>]phenylmercury(II)
;
_chemical_formula_moiety     'C21 H20 Hg N4 O2 S'
_chemical_formula_sum     'C21 H20 Hg N4 O2 S'
_chemical_formula_iupac     '[Hg (C6 H5) (C15 H15 N4 O2 S)]'
_chemical_formula_weight     593.06
_symmetry_cell_setting     monoclinic
_symmetry_space_group_name_H-M     'P 21/c'
_symmetry_space_group_name_Hall     '-P 2ybc'
loop_
    _symmetry_equiv_pos_as_xyz
    'x, y, z'
    '-x, y+1/2, -z+1/2'
    '-x, -y, -z'
    'x, -y-1/2, z-1/2'
_cell_length_a     15.2113(16)
_cell_length_b     18.2730(18)
_cell_length_c     7.4649(8)
_cell_angle_alpha     90
_cell_angle_beta     90.106(2)
_cell_angle_gamma     90
_cell_volume     2074.9(4)
_cell_formula_units_Z     4
_cell_measurement_reflns_used     5470
_cell_measurement_theta_min     2.68
_cell_measurement_theta_max     25.67
_cell_measurement_temperature     299(2)
_exptl_crystal_description     plate
_exptl_crystal_colour     brown
_exptl_crystal_size_max     0.26
_exptl_crystal_size_mid     0.19
_exptl_crystal_size_min     0.01
_exptl_crystal_density_diffrn     1.895
_exptl_crystal_density_method     'not measured'
_exptl_crystal_F_000     1144
_exptl_absorpt_coefficient_mu     7.543
_exptl_absorpt_correction_type     multi-scan
_exptl_absorpt_process_details
;
(SADABS; Bruker, 2008)
;
_exptl_absorpt_correction_T_min     0.5422
_exptl_absorpt_correction_T_max     0.7457
_exptl_special_details
;
The intensity data was collected on a Bruker Apex DUO 4 K CCD diffractometer
using an exposure time of 60 s/frame. A total of 894 frames were collected
with a frame width of 0.5\% covering up to \q = 28.26\% with 99.2%
completeness accomplished.
Analytical data: <i>M</i>.p. 212 - 213 \%C; \l~max~ (dichloromethane) 505 nm;
\d~H~ (300 MHz, CDCl~3~) 3.68, 4.03 (6 H, 2 \\times s, 2 \\times CH~3~), 6.57
-- 7.89 (13 H, m, 2 \\times C~6~H~4~, 1 \\times C~6~H~5~), 9.75 (1<i>H</i>, s,
1 \\times NH).
;
_diffrn_ambient_temperature     299(2)
_diffrn_radiation_type     MoK\a
_diffrn_radiation_wavelength     0.71073
_diffrn_radiation_monochromator     graphite
_diffrn_measurement_device_type     'Bruker APEX DUO 4K CCD'
_diffrn_measurement_method     '\f and \w scans'
_diffrn_detector_area_resol_mean     8.4
_diffrn_reflns_number     17400
_diffrn_reflns_av_R_equivalents     0.0416
_diffrn_reflns_theta_min     1.34
_diffrn_reflns_theta_max     28.26
_diffrn_reflns_theta_full     28.26
_diffrn_measured_fraction_theta_max     0.992
_diffrn_measured_fraction_theta_full     0.992
_diffrn_reflns_limit_h_min     -20
_diffrn_reflns_limit_h_max     19
_diffrn_reflns_limit_k_min     -24
_diffrn_reflns_limit_k_max     24
_diffrn_reflns_limit_l_min     -9
_diffrn_reflns_limit_l_max     9
_refine_special_details
;
Refinement of <i>F</i>^2^ against ALL reflections. The weighted <i>R</i>-factor
<i>wR</i> and goodness of fit <i>S</i> are based on <i>F</i>^2^, conventional
<i>R</i>-factors <i>R</i> are based on <i>F</i>, with <i>F</i> set to zero for
negative <i>F</i>^2^. The threshold expression of <i>F</i>^2^ >
\s(<i>F</i>^2^) is used only for calculating <i>R</i>-factors(gt) <i>etc</i>.
and is not relevant to the choice of reflections for refinement.
<i>R</i>-factors based on <i>F</i>^2^ are statistically about twice as large
as those based on <i>F</i>, and <i>R</i>- factors based on ALL data will be
even larger.
;
_reflns_number_total     5107
_reflns_number_gt     4107
_reflns_threshold_expression     >2sigma(I)
_refine_ls_structure_factor_coef     Fsqd
_refine_ls_matrix_type     full
_refine_ls_R_factor_all     0.0442
_refine_ls_R_factor_gt     0.0303
_refine_ls_wR_factor_ref     0.076
_refine_ls_goodness_of_fit_ref     1.027
_refine_ls_restrained_S_all     1.027
_refine_ls_number_reflns     5107
_refine_ls_number_parameters     264
_refine_ls_number_restraints     0
_refine_ls_hydrogen_treatment     constr
_refine_ls_weighting_scheme     calc
_refine_ls_weighting_details
                 'calc w=1/[\s^2^(Fo^2^)+(0.0360P)^2^] where P=(Fo^2^+2Fc^2^)/3'
_atom_sites_solution_hydrogens     geom
_atom_sites_solution_primary     direct
_atom_sites_solution_secondary     difmap
_refine_ls_shift/su_max     0.001
_refine_ls_shift/su_mean     0
_refine_diff_density_max     1.155
_refine_diff_density_min     -0.89
_refine_ls_extinction_method     none
loop_
    _atom_type_symbol
    _atom_type_description
    _atom_type_scat_dispersion_real
    _atom_type_scat_dispersion_imag
    _atom_type_scat_source
    C C 0.0033 0.0016 'International Tables Vol C Tables 4.2.6.8 and 6.1.1.4'
    H H 0 0 'International Tables Vol C Tables 4.2.6.8 and 6.1.1.4'
    N N 0.0061 0.0033 'International Tables Vol C Tables 4.2.6.8 and 6.1.1.4'
    O O 0.0106 0.006 'International Tables Vol C Tables 4.2.6.8 and 6.1.1.4'
    S S 0.1246 0.1234 'International Tables Vol C Tables 4.2.6.8 and 6.1.1.4'
    Hg Hg -2.3894 9.2266 'International Tables Vol C Tables 4.2.6.8 and 6.1.1.4'
_computing_data_collection     'APEX2 (Bruker, 2011)'
_computing_cell_refinement     'SAINT (Bruker, 2008)'
_computing_data_reduction     'SAINT and XPREP (Bruker, 2008)'
_computing_structure_solution     'SIR97 (Altomare <i>et al.</i>, 1999)'
_computing_structure_refinement     'SHELXL97 (Sheldrick, 2008)'
_computing_molecular_graphics     'DIAMOND (Brandenburg & Putz, 2005)'
_computing_publication_material     'WinGX (Farrugia, 1999)'
loop_
    _atom_site_type_symbol
    _atom_site_label
    _atom_site_fract_x
    _atom_site_fract_y
    _atom_site_fract_z
    _atom_site_U_iso_or_equiv
    _atom_site_adp_type
    _atom_site_calc_flag
    _atom_site_refinement_flags
    _atom_site_occupancy
    _atom_site_disorder_assembly
    _atom_site_disorder_group
    Hg Hg1 0.757410(11) 0.741409(8) 0.89423(2) 0.04159(7) Uani d . 1 . .
    S S1 0.63975(7) 0.80179(5) 1.03894(13) 0.0396(2) Uani d . 1 . .
    C C1 0.8609(3) 0.6905(2) 0.7679(5) 0.0400(9) Uani d . 1 . .
    C C2 0.8465(3) 0.6229(2) 0.6869(6) 0.0517(11) Uani d . 1 . .
    H H2 0.7896 0.6043 0.6847 0.062 Uiso calc R 1 . .
    C C3 0.9118(4) 0.5830(3) 0.6110(7) 0.0672(14) Uani d . 1 . .
    H H3 0.8999 0.5377 0.5596 0.081 Uiso calc R 1 . .
    C C4 0.9962(4) 0.6106(3) 0.6112(6) 0.0723(16) Uani d . 1 . .
    H H4 1.0415 0.584 0.5587 0.087 Uiso calc R 1 . .
    C C5 1.0137(3) 0.6760(3) 0.6869(6) 0.0696(15) Uani d . 1 . .
    H H5 1.0707 0.6944 0.686 0.084 Uiso calc R 1 . .
    C C6 0.9459(3) 0.7164(3) 0.7672(6) 0.0560(11) Uani d . 1 . .
    H H6 0.9586 0.7612 0.8204 0.067 Uiso calc R 1 . .
    C C7 0.5620(3) 0.73001(19) 1.0383(5) 0.0373(8) Uani d . 1 . .
    C C8 0.3652(3) 0.8205(2) 0.9259(5) 0.0431(9) Uani d . 1 . .
    C C9 0.2994(3) 0.7691(2) 0.9489(7) 0.0542(11) Uani d . 1 . .
    H H9 0.3123 0.7235 0.998 0.065 Uiso calc R 1 . .
    C C10 0.2150(4) 0.7859(3) 0.8986(8) 0.0692(14) Uani d . 1 . .
    H H10 0.1706 0.7515 0.9132 0.083 Uiso calc R 1 . .
    C C11 0.1954(4) 0.8535(3) 0.8264(7) 0.0748(16) Uani d . 1 . .
    H H11 0.1383 0.8637 0.7897 0.09 Uiso calc R 1 . .
    C C12 0.2595(4) 0.9059(3) 0.8082(7) 0.0646(13) Uani d . 1 . .
    H H12 0.2457 0.9516 0.7611 0.078 Uiso calc R 1 . .
    C C13 0.3446(3) 0.8903(2) 0.8604(6) 0.0494(10) Uani d . 1 . .
    C C14 0.3947(4) 1.0137(2) 0.8541(7) 0.0654(14) Uani d . 1 . .
    H H14A 0.3669 1.0265 0.7429 0.098 Uiso calc R 1 . .
    H H14B 0.4483 1.041 0.867 0.098 Uiso calc R 1 . .
    H H14C 0.356 1.0251 0.9517 0.098 Uiso calc R 1 . .
    C C15 0.6791(3) 0.5672(2) 1.1234(5) 0.0417(9) Uani d . 1 . .
    C C16 0.6159(3) 0.5142(2) 1.1353(6) 0.0522(11) Uani d . 1 . .
    H H16 0.5572 0.5272 1.1201 0.063 Uiso calc R 1 . .
    C C17 0.6369(4) 0.4415(2) 1.1693(6) 0.0648(14) Uani d . 1 . .
    H H17 0.5931 0.406 1.1747 0.078 Uiso calc R 1 . .
    C C18 0.7232(4) 0.4233(2) 1.1947(7) 0.0683(16) Uani d . 1 . .
    H H18 0.7377 0.375 1.2202 0.082 Uiso calc R 1 . .
    C C19 0.7891(4) 0.4745(2) 1.1834(6) 0.0593(13) Uani d . 1 . .
    H H19 0.8474 0.4607 1.1998 0.071 Uiso calc R 1 . .
    C C20 0.7683(3) 0.5471(2) 1.1474(5) 0.0507(11) Uani d . 1 . .
    C C21 0.9188(4) 0.5815(3) 1.1217(7) 0.0700(15) Uani d . 1 . .
    H H21A 0.9403 0.564 1.2348 0.105 Uiso calc R 1 . .
    H H21B 0.9529 0.6231 1.0849 0.105 Uiso calc R 1 . .
    H H21C 0.9239 0.5435 1.0336 0.105 Uiso calc R 1 . .
    N N1 0.5817(2) 0.65684(16) 1.0733(4) 0.0425(8) Uani d . 1 . .
    N N2 0.6628(2) 0.64165(16) 1.0849(4) 0.0387(7) Uani d . 1 . .
    N N3 0.4523(2) 0.80730(17) 0.9711(4) 0.0468(8) Uani d . 1 . .
    H H3A 0.4893 0.8429 0.9729 0.056 Uiso calc R 1 . .
    N N4 0.4790(3) 0.73963(16) 1.0117(5) 0.0447(8) Uani d . 1 . .
    O O1 0.4138(2) 0.93781(16) 0.8552(5) 0.0618(9) Uani d . 1 . .
    O O2 0.8295(2) 0.60215(16) 1.1388(4) 0.0585(8) Uani d . 1 . .
loop_
    _atom_site_aniso_label
    _atom_site_aniso_U_11
    _atom_site_aniso_U_22
    _atom_site_aniso_U_33
    _atom_site_aniso_U_12
    _atom_site_aniso_U_13
    _atom_site_aniso_U_23
    Hg1 0.03951(11) 0.04266(10) 0.04260(10) 0.00361(6) 0.00085(7) -0.00262(6)
    S1 0.0410(6) 0.0322(5) 0.0458(5) 0.0036(4) -0.0026(4) -0.0019(4)
    C1 0.040(2) 0.046(2) 0.0335(17) 0.0076(17) 0.0009(17) 0.0040(15)
    C2 0.048(3) 0.048(2) 0.059(3) 0.001(2) 0.001(2) -0.0059(19)
    C3 0.077(4) 0.059(3) 0.066(3) 0.016(3) 0.007(3) -0.011(2)
    C4 0.075(4) 0.085(4) 0.057(3) 0.036(3) 0.008(3) -0.002(3)
    C5 0.033(3) 0.112(5) 0.064(3) 0.005(3) -0.002(2) 0.002(3)
    C6 0.049(3) 0.068(3) 0.051(2) -0.004(2) -0.003(2) -0.002(2)
    C7 0.038(2) 0.0358(19) 0.0384(19) 0.0047(16) -0.0027(17) 0.0005(14)
    C8 0.037(2) 0.048(2) 0.045(2) 0.0062(18) -0.0038(18) -0.0074(16)
    C9 0.046(3) 0.053(3) 0.064(3) 0.002(2) -0.003(2) -0.013(2)
    C10 0.037(3) 0.086(4) 0.085(4) -0.003(3) 0.001(3) -0.023(3)
    C11 0.042(3) 0.098(4) 0.084(4) 0.019(3) -0.014(3) -0.023(3)
    C12 0.056(3) 0.076(3) 0.062(3) 0.025(3) -0.005(3) -0.005(3)
    C13 0.043(3) 0.052(2) 0.053(2) 0.015(2) -0.003(2) -0.0067(19)
    C14 0.083(4) 0.045(3) 0.068(3) 0.014(2) -0.005(3) 0.004(2)
    C15 0.059(3) 0.0331(19) 0.0331(17) 0.0093(18) -0.0033(18) 0.0028(14)
    C16 0.060(3) 0.038(2) 0.059(2) 0.002(2) -0.004(2) 0.0056(18)
    C17 0.085(4) 0.037(2) 0.072(3) -0.004(2) 0.004(3) 0.009(2)
    C18 0.113(5) 0.031(2) 0.060(3) 0.013(3) -0.001(3) 0.0060(19)
    C19 0.074(4) 0.045(2) 0.059(3) 0.021(2) -0.008(3) 0.004(2)
    C20 0.068(3) 0.042(2) 0.041(2) 0.013(2) -0.007(2) 0.0029(16)
    C21 0.059(4) 0.081(4) 0.070(3) 0.017(3) -0.007(3) 0.018(3)
    N1 0.050(2) 0.0321(16) 0.0458(17) 0.0046(15) 0.0015(16) 0.0035(13)
    N2 0.044(2) 0.0336(16) 0.0382(16) 0.0050(14) -0.0023(15) 0.0028(12)
    N3 0.040(2) 0.0373(17) 0.063(2) 0.0039(15) -0.0067(17) -0.0015(15)
    N4 0.043(2) 0.0369(17) 0.054(2) 0.0047(15) -0.0005(18) 0.0004(14)
    O1 0.058(2) 0.0399(16) 0.088(2) 0.0125(15) -0.0015(18) 0.0012(15)
    O2 0.053(2) 0.0465(17) 0.076(2) 0.0043(15) -0.0084(17) 0.0095(15)
_geom_special_details
;
All e.s.d.'s (except the e.s.d. in the dihedral angle between two l.s. planes)
are estimated using the full covariance matrix. The cell e.s.d.'s are taken
into account individually in the estimation of e.s.d.'s in distances, angles
and torsion angles; correlations between e.s.d.'s in cell parameters are only
used when they are defined by crystal symmetry. An approximate (isotropic)
treatment of cell e.s.d.'s is used for estimating e.s.d.'s involving l.s.
planes.
;
loop_
    _geom_bond_atom_site_label_1
    _geom_bond_atom_site_label_2
    _geom_bond_site_symmetry_2
    _geom_bond_distance
    _geom_bond_publ_flag
    Hg1 C1 . 2.058(4) ?
    Hg1 S1 . 2.3653(10) ?
    S1 C7 . 1.766(4) ?
    C1 C6 . 1.378(6) ?
    C1 C2 . 1.392(6) ?
    C2 C3 . 1.358(6) ?
    C2 H2 . 0.93 ?
    C3 C4 . 1.380(8) ?
    C3 H3 . 0.93 ?
    C4 C5 . 1.348(7) ?
    C4 H4 . 0.93 ?
    C5 C6 . 1.403(7) ?
    C5 H5 . 0.93 ?
    C6 H6 . 0.93 ?
    C7 N4 . 1.289(6) ?
    C7 N1 . 1.395(4) ?
    C8 C9 . 1.384(6) ?
    C8 N3 . 1.387(5) ?
    C8 C13 . 1.401(6) ?
    C9 C10 . 1.372(8) ?
    C9 H9 . 0.93 ?
    C10 C11 . 1.380(8) ?
    C10 H10 . 0.93 ?
    C11 C12 . 1.373(8) ?
    C11 H11 . 0.93 ?
    C12 C13 . 1.381(7) ?
    C12 H12 . 0.93 ?
    C13 O1 . 1.364(5) ?
    C14 O1 . 1.417(5) ?
    C14 H14A . 0.96 ?
    C14 H14B . 0.96 ?
    C14 H14C . 0.96 ?
    C15 C16 . 1.368(6) ?
    C15 N2 . 1.412(4) ?
    C15 C20 . 1.417(6) ?
    C16 C17 . 1.389(6) ?
    C16 H16 . 0.93 ?
    C17 C18 . 1.368(7) ?
    C17 H17 . 0.93 ?
    C18 C19 . 1.374(7) ?
    C18 H18 . 0.93 ?
    C19 C20 . 1.389(5) ?
    C19 H19 . 0.93 ?
    C20 O2 . 1.372(5) ?
    C21 O2 . 1.416(6) ?
    C21 H21A . 0.96 ?
    C21 H21B . 0.96 ?
    C21 H21C . 0.96 ?
    N1 N2 . 1.267(5) ?
    N3 N4 . 1.336(4) ?
    N3 H3A . 0.86 ?
loop_
    _geom_angle_atom_site_label_1
    _geom_angle_atom_site_label_2
    _geom_angle_atom_site_label_3
    _geom_angle_site_symmetry_1
    _geom_angle_site_symmetry_3
    _geom_angle
    _geom_angle_publ_flag
    C1 Hg1 S1 . . 179.06(11) ?
    C7 S1 Hg1 . . 99.19(13) ?
    C6 C1 C2 . . 116.7(4) ?
    C6 C1 Hg1 . . 124.4(3) ?
    C2 C1 Hg1 . . 118.7(3) ?
    C3 C2 C1 . . 123.0(5) ?
    C3 C2 H2 . . 118.5 ?
    C1 C2 H2 . . 118.5 ?
    C2 C3 C4 . . 118.9(5) ?
    C2 C3 H3 . . 120.5 ?
    C4 C3 H3 . . 120.5 ?
    C5 C4 C3 . . 120.5(5) ?
    C5 C4 H4 . . 119.8 ?
    C3 C4 H4 . . 119.8 ?
    C4 C5 C6 . . 120.1(5) ?
    C4 C5 H5 . . 119.9 ?
    C6 C5 H5 . . 119.9 ?
    C1 C6 C5 . . 120.7(5) ?
    C1 C6 H6 . . 119.6 ?
    C5 C6 H6 . . 119.6 ?
    N4 C7 N1 . . 111.7(4) ?
    N4 C7 S1 . . 123.7(3) ?
    N1 C7 S1 . . 124.5(3) ?
    C9 C8 N3 . . 122.9(4) ?
    C9 C8 C13 . . 120.0(4) ?
    N3 C8 C13 . . 117.1(4) ?
    C10 C9 C8 . . 119.4(5) ?
    C10 C9 H9 . . 120.3 ?
    C8 C9 H9 . . 120.3 ?
    C9 C10 C11 . . 120.6(5) ?
    C9 C10 H10 . . 119.7 ?
    C11 C10 H10 . . 119.7 ?
    C12 C11 C10 . . 120.6(5) ?
    C12 C11 H11 . . 119.7 ?
    C10 C11 H11 . . 119.7 ?
    C11 C12 C13 . . 119.6(5) ?
    C11 C12 H12 . . 120.2 ?
    C13 C12 H12 . . 120.2 ?
    O1 C13 C12 . . 125.7(4) ?
    O1 C13 C8 . . 114.7(4) ?
    C12 C13 C8 . . 119.7(5) ?
    O1 C14 H14A . . 109.5 ?
    O1 C14 H14B . . 109.5 ?
    H14A C14 H14B . . 109.5 ?
    O1 C14 H14C . . 109.5 ?
    H14A C14 H14C . . 109.5 ?
    H14B C14 H14C . . 109.5 ?
    C16 C15 N2 . . 124.9(4) ?
    C16 C15 C20 . . 118.7(4) ?
    N2 C15 C20 . . 116.3(4) ?
    C15 C16 C17 . . 121.8(5) ?
    C15 C16 H16 . . 119.1 ?
    C17 C16 H16 . . 119.1 ?
    C18 C17 C16 . . 118.6(5) ?
    C18 C17 H17 . . 120.7 ?
    C16 C17 H17 . . 120.7 ?
    C17 C18 C19 . . 121.7(4) ?
    C17 C18 H18 . . 119.1 ?
    C19 C18 H18 . . 119.1 ?
    C18 C19 C20 . . 119.8(5) ?
    C18 C19 H19 . . 120.1 ?
    C20 C19 H19 . . 120.1 ?
    O2 C20 C19 . . 123.7(5) ?
    O2 C20 C15 . . 116.9(3) ?
    C19 C20 C15 . . 119.3(5) ?
    O2 C21 H21A . . 109.5 ?
    O2 C21 H21B . . 109.5 ?
    H21A C21 H21B . . 109.5 ?
    O2 C21 H21C . . 109.5 ?
    H21A C21 H21C . . 109.5 ?
    H21B C21 H21C . . 109.5 ?
    N2 N1 C7 . . 115.6(3) ?
    N1 N2 C15 . . 113.3(3) ?
    N4 N3 C8 . . 120.4(3) ?
    N4 N3 H3A . . 119.8 ?
    C8 N3 H3A . . 119.8 ?
    C7 N4 N3 . . 117.3(4) ?
    C13 O1 C14 . . 117.7(4) ?
    C20 O2 C21 . . 117.4(4) ?
loop_
    _geom_torsion_atom_site_label_1
    _geom_torsion_atom_site_label_2
    _geom_torsion_atom_site_label_3
    _geom_torsion_atom_site_label_4
    _geom_torsion_site_symmetry_1
    _geom_torsion_site_symmetry_2
    _geom_torsion_site_symmetry_3
    _geom_torsion_site_symmetry_4
    _geom_torsion
    _geom_torsion_publ_flag
    C6 C1 C2 C3 . . . . 0.5(7) ?
    Hg1 C1 C2 C3 . . . . -175.5(4) ?
    C1 C2 C3 C4 . . . . -1.0(8) ?
    C2 C3 C4 C5 . . . . 0.5(8) ?
    C3 C4 C5 C6 . . . . 0.3(8) ?
    C2 C1 C6 C5 . . . . 0.4(6) ?
    Hg1 C1 C6 C5 . . . . 176.1(3) ?
    C4 C5 C6 C1 . . . . -0.8(7) ?
    Hg1 S1 C7 N4 . . . . -141.9(3) ?
    Hg1 S1 C7 N1 . . . . 40.9(3) ?
    N3 C8 C9 C10 . . . . -179.1(4) ?
    C13 C8 C9 C10 . . . . 3.2(7) ?
    C8 C9 C10 C11 . . . . -0.3(8) ?
    C9 C10 C11 C12 . . . . -1.9(8) ?
    C10 C11 C12 C13 . . . . 1.0(8) ?
    C11 C12 C13 O1 . . . . -177.8(4) ?
    C11 C12 C13 C8 . . . . 2.0(7) ?
    C9 C8 C13 O1 . . . . 175.7(4) ?
    N3 C8 C13 O1 . . . . -2.1(5) ?
    C9 C8 C13 C12 . . . . -4.1(6) ?
    N3 C8 C13 C12 . . . . 178.1(4) ?
    N2 C15 C16 C17 . . . . 178.4(4) ?
    C20 C15 C16 C17 . . . . -0.3(6) ?
    C15 C16 C17 C18 . . . . 1.2(7) ?
    C16 C17 C18 C19 . . . . -1.4(8) ?
    C17 C18 C19 C20 . . . . 0.8(8) ?
    C18 C19 C20 O2 . . . . 178.1(4) ?
    C18 C19 C20 C15 . . . . 0.2(6) ?
    C16 C15 C20 O2 . . . . -178.4(4) ?
    N2 C15 C20 O2 . . . . 2.8(5) ?
    C16 C15 C20 C19 . . . . -0.4(6) ?
    N2 C15 C20 C19 . . . . -179.2(4) ?
    N4 C7 N1 N2 . . . . 173.9(3) ?
    S1 C7 N1 N2 . . . . -8.6(5) ?
    C7 N1 N2 C15 . . . . 179.0(3) ?
    C16 C15 N2 N1 . . . . 4.5(5) ?
    C20 C15 N2 N1 . . . . -176.8(3) ?
    C9 C8 N3 N4 . . . . 11.1(6) ?
    C13 C8 N3 N4 . . . . -171.1(4) ?
    N1 C7 N4 N3 . . . . -177.9(3) ?
    S1 C7 N4 N3 . . . . 4.5(5) ?
    C8 N3 N4 C7 . . . . 174.5(4) ?
    C12 C13 O1 C14 . . . . 22.0(7) ?
    C8 C13 O1 C14 . . . . -157.7(4) ?
    C19 C20 O2 C21 . . . . 16.1(6) ?
    C15 C20 O2 C21 . . . . -166.0(4) ?
