# Supplementary material for: [1,5-Bis(2-meth­oxy­phen­yl)thio­carbazo­nato-κ2 N 1,S]phenyl­mercury(II)
Source: Acta Crystallogr Sect E Struct Rep Online. 2011 Nov 23;67(Pt 12):m1804. doi: 10.1107/S1600536811049099 (PMC3238710; doi:10.1107/S1600536811049099)
Supplement: Supplementary file 2 [file e-67-m1804-Isup2.hkl]

#
# h,k,l, Fc-squared, Fo-squared, sigma(Fo-squared) and status flag
#
data_I
_shelx_title ' mo_11cn_kve1c_0ma in P2(1)/c'
_shelx_refln_list_code          4
_shelx_F_calc_maximum      422.09
_exptl_crystal_F_000      1144.00
_reflns_d_resolution_high  0.7506
 
loop_
 _symmetry_equiv_pos_as_xyz
 'x, y, z'
 '-x, y+1/2, -z+1/2'
 '-x, -y, -z'
 'x, -y-1/2, z-1/2'
 
_cell_length_a    15.2113
_cell_length_b    18.2730
_cell_length_c     7.4649
_cell_angle_alpha  90.000
_cell_angle_beta   90.106
_cell_angle_gamma  90.000
 
_shelx_F_squared_multiplier     1.000
 
loop_
 _refln_index_h
 _refln_index_k
 _refln_index_l
 _refln_F_squared_calc
 _refln_F_squared_meas
 _refln_F_squared_sigma
 _refln_observed_status
   1   0   0     6991.46     4484.01    227.80 o
   2   0   0   106420.55    86597.02   3533.91 o
   3   0   0     1781.07     1824.55     89.25 o
   4   0   0    33552.79    33401.13   1370.89 o
   5   0   0    20781.90    21546.46    891.15 o
   6   0   0    39953.80    43014.18   1764.17 o
   7   0   0    11516.42    11845.15    499.26 o
   8   0   0    35255.23    38714.96   1592.63 o
   9   0   0     7243.63     7963.69    347.25 o
  10   0   0    28758.54    31444.48   1301.16 o
  11   0   0     2036.06     2534.69    140.77 o
  12   0   0    12687.64    12969.26    555.05 o
  13   0   0     4172.76     4449.90    336.27 o
  14   0   0     2571.27     2676.16    190.32 o
  15   0   0     3790.90     3839.85    200.18 o
  16   0   0     2842.59     3182.78    179.84 o
  17   0   0     2668.22     2867.67    238.64 o
  18   0   0     2206.20     2098.49    211.03 o
  19   0   0      925.33     1019.66    157.78 o
  20   0   0      766.93      646.90    143.98 o
   1   1   0   103832.22    68265.95   3764.03 o
   2   1   0     3079.30     2610.12    166.53 o
   3   1   0    31185.50    32288.42   1566.55 o
   4   1   0      357.73      351.75     26.47 o
   5   1   0    31453.24    32606.38   1209.37 o
   6   1   0     8403.14     9251.61    332.91 o
   7   1   0    46028.05    47521.61   1817.08 o
   8   1   0     3714.33     3724.87    123.72 o
   9   1   0    29193.29    29748.23    869.77 o
  10   1   0     5588.38     5866.98    187.11 o
  11   1   0    29462.03    29538.46    865.33 o
  12   1   0     3744.96     3797.34    134.58 o
  13   1   0     6472.55     6648.84    214.72 o
  14   1   0     3912.25     4297.08    170.52 o
  15   1   0     4138.96     4337.57    155.28 o
  16   1   0     3812.58     4317.73    187.24 o
  17   1   0     2236.36     2387.95    158.97 o
  18   1   0     1494.46     1500.27    125.42 o
  19   1   0     1077.01     1010.03    133.13 o
  20   1   0     1128.66     1151.81    122.02 o
   0   2   0   109175.97   115150.42   2751.33 o
   1   2   0      244.93      240.20     18.82 o
   2   2   0    49880.58    46161.05   2274.19 o
   3   2   0     2275.92     2261.60     79.46 o
   4   2   0    80715.45    76588.65   2202.77 o
   5   2   0      871.06      819.16     38.38 o
   6   2   0    25547.64    24466.64    712.97 o
   7   2   0     5391.41     4772.99    264.74 o
   8   2   0    30107.58    30677.20   1033.17 o
   9   2   0     7569.84     7411.84    431.85 o
  10   2   0    29679.74    30723.92    898.11 o
  11   2   0     2919.53     3234.85    118.29 o
  12   2   0     6623.98     6488.04    208.32 o
  13   2   0     3224.31     3294.58    122.69 o
  14   2   0     3165.93     3314.67    125.68 o
  15   2   0     4240.78     4497.76    185.60 o
  16   2   0     3591.86     4000.78    172.65 o
  17   2   0     2813.93     3425.95    194.54 o
  18   2   0     1970.50     2152.78    243.57 o
  19   2   0     1036.24     1175.55    117.15 o
   1   3   0    74069.18    75954.27   1560.30 o
   2   3   0     5005.37     5389.42    166.73 o
   3   3   0    70858.82    69411.02   2000.86 o
   4   3   0     2100.35     1944.16    119.28 o
   5   3   0    54631.48    54833.46   1677.96 o
   6   3   0     9314.65     9882.50    294.58 o
   7   3   0    57468.79    58871.96   1703.78 o
   8   3   0     2174.91     2026.05     77.04 o
   9   3   0    33379.02    31957.32   1933.67 o
  10   3   0     5763.60     5843.94    277.09 o
  11   3   0    18354.70    17629.08    522.38 o
  12   3   0     1365.93     1413.87     79.64 o
  13   3   0     4122.10     4274.07    148.63 o
  14   3   0     1598.58     1689.12     94.46 o
  15   3   0     4288.66     4234.64    177.22 o
  16   3   0     2979.84     3301.16    153.34 o
  17   3   0     2419.32     2696.54    143.07 o
  18   3   0     1606.37     1733.85    109.30 o
  19   3   0     1236.13     1260.97    121.33 o
   0   4   0    69173.29    75065.02   2119.50 o
   1   4   0     5816.32     5761.34    127.04 o
   2   4   0    54489.00    56833.17   1321.87 o
   3   4   0     2077.56     2108.89     60.37 o
   4   4   0    64804.68    60579.28   1971.20 o
   5   4   0     2749.71     2768.56    102.98 o
   6   4   0    60284.79    58244.45   1678.88 o
   7   4   0     8108.57     7954.19    240.09 o
   8   4   0    30675.26    31240.29    910.93 o
   9   4   0     3828.31     3886.45    130.26 o
  10   4   0    15233.62    14241.39    951.37 o
  11   4   0     5855.05     6119.13    306.07 o
  12   4   0     3933.63     3504.97    222.61 o
  13   4   0     4850.37     4948.21    167.52 o
  14   4   0     4987.26     4972.90    294.92 o
  15   4   0     3867.19     3946.73    168.83 o
  16   4   0     3232.47     3045.54    144.58 o
  17   4   0     1919.97     2021.76    171.58 o
  18   4   0     1190.51     1196.07     92.93 o
  19   4   0     1077.29     1180.16    117.15 o
   1   5   0    51569.88    53775.55   1114.89 o
   2   5   0     5032.98     5133.89    123.25 o
   3   5   0    50764.75    54184.85   1803.68 o
   4   5   0      292.60      296.51     16.30 o
   5   5   0    53558.43    50657.81   1668.75 o
   6   5   0     6802.17     7233.01    251.16 o
   7   5   0    31529.15    30243.48   1014.00 o
   8   5   0     7086.95     7577.04    231.17 o
   9   5   0    20097.31    19226.24    567.25 o
  10   5   0     3706.90     3426.94    120.49 o
  11   5   0    11394.70    10476.15    577.88 o
  12   5   0     2511.53     2175.28    115.01 o
  13   5   0     6258.28     6044.90    232.65 o
  14   5   0     4771.59     4998.41    199.61 o
  15   5   0     5691.15     5308.61    211.34 o
  16   5   0     1369.48     1507.50     96.57 o
  17   5   0     1902.98     1951.20    173.54 o
  18   5   0     1556.58     1726.01    111.21 o
  19   5   0      575.43      580.83     79.59 o
   0   6   0    81932.18    87044.98   2474.64 o
   1   6   0     2259.13     2481.84     55.92 o
   2   6   0    61060.61    62988.16   1298.66 o
   3   6   0     2134.08     2253.12     99.52 o
   4   6   0    67708.15    69054.50   2297.11 o
   5   6   0      359.54      464.35     37.39 o
   6   6   0    40103.39    37543.37   1513.78 o
   7   6   0     2071.74     1803.16    115.14 o
   8   6   0    15165.93    13699.74    501.59 o
   9   6   0     2349.20     2167.79     82.34 o
  10   6   0    12578.82    12160.40    366.02 o
  11   6   0     3956.61     3804.99    132.12 o
  12   6   0    11583.36    11790.52    511.12 o
  13   6   0     3485.32     3569.97    155.94 o
  14   6   0     5063.63     5138.54    241.45 o
  15   6   0     2578.90     2719.60    134.69 o
  16   6   0     1846.38     1860.98    109.69 o
  17   6   0     1618.54     1616.00    103.53 o
  18   6   0      769.15      844.96     83.85 o
  19   6   0      982.31      936.14     90.30 o
   1   7   0    38451.18    38880.87    809.11 o
   2   7   0     7830.58     7946.29    167.68 o
   3   7   0    36514.86    35977.73    701.09 o
   4   7   0     5551.98     5653.24    157.77 o
   5   7   0    39597.33    40661.21   1358.07 o
   6   7   0     2944.80     3039.37    116.86 o
   7   7   0    15575.86    13393.89    685.74 o
   8   7   0     1772.87     1639.19    115.22 o
   9   7   0    10636.17    10209.29    307.08 o
  10   7   0     3355.69     3136.42    132.80 o
  11   7   0    10104.25     9684.10    346.91 o
  12   7   0     2121.31     2294.16    114.86 o
  13   7   0     5533.98     5626.82    416.07 o
  14   7   0     4121.60     4174.06    250.39 o
  15   7   0     3259.58     3376.65    155.20 o
  16   7   0     1078.25     1210.64     91.00 o
  17   7   0     1063.81     1084.36     88.28 o
  18   7   0     1153.57     1281.51    104.49 o
  19   7   0      288.58      391.35     74.39 o
   0   8   0    21962.43    21650.18    620.80 o
   1   8   0      876.86      955.63     36.20 o
   2   8   0    37891.20    37951.79    789.68 o
   3   8   0     4919.01     5028.49    103.06 o
   4   8   0    44337.64    43060.88   1003.10 o
   5   8   0     1569.92     1546.88     71.60 o
   6   8   0    17001.76    15612.36    704.29 o
   7   8   0     1083.35     1153.97     61.34 o
   8   8   0    12459.10    10690.59    790.52 o
   9   8   0     1586.39     1514.31    149.78 o
  10   8   0     6991.10     6429.00    263.44 o
  11   8   0     4730.53     4698.39    185.58 o
  12   8   0     7881.85     7443.69    290.45 o
  13   8   0     2726.12     2864.39    242.04 o
  14   8   0     5033.87     4774.14    492.93 o
  15   8   0     1081.14     1198.97     89.05 o
  16   8   0     1464.66     1496.84    101.64 o
  17   8   0      968.60     1052.14     89.57 o
  18   8   0      257.90      261.66     69.80 o
  19   8   0     1003.21     1262.25    177.50 o
   1   9   0    29103.47    31003.27    695.60 o
   2   9   0     1122.81     1346.38     38.17 o
   3   9   0    27313.66    27292.04    536.30 o
   4   9   0     2828.47     3045.18     73.46 o
   5   9   0    35136.51    35557.89    832.14 o
   6   9   0      650.21      649.00     32.71 o
   7   9   0    20620.55    19398.79    867.53 o
   8   9   0      468.75      467.50     42.32 o
   9   9   0     9815.17     8444.46    673.31 o
  10   9   0     4462.07     3980.75    350.21 o
  11   9   0     8200.89     7513.29    332.14 o
  12   9   0     2423.25     2513.17    122.94 o
  13   9   0     4921.15     4568.40    188.53 o
  14   9   0     1739.16     1867.19    207.67 o
  15   9   0     2748.68     2529.61    505.89 o
  16   9   0      718.37      836.09     81.51 o
  17   9   0      333.20      440.75     72.02 o
  18   9   0      972.66     1086.94     93.32 o
   0  10   0    16350.85    17341.52    498.95 o
   1  10   0      181.26      198.82     17.34 o
   2  10   0    23149.32    23893.08    581.61 o
   3  10   0     1724.65     1754.19     53.45 o
   4  10   0    31331.49    31038.76    609.76 o
   5  10   0      531.88      516.10     22.65 o
   6  10   0    21273.46    21190.30    501.16 o
   7  10   0      566.84      578.33     52.66 o
   8  10   0     6754.78     6361.97    185.84 o
   9  10   0     3295.24     2980.85    125.58 o
  10  10   0     3447.25     3543.39    181.96 o
  11  10   0     5922.75     5820.52    547.06 o
  12  10   0     6119.29     6069.32    232.24 o
  13  10   0     1303.67     1463.93    108.19 o
  14  10   0     3185.91     3266.29    154.10 o
  15  10   0      972.63     1032.38     86.74 o
  16  10   0      940.03      936.16     86.72 o
  17  10   0      835.47     1030.06    113.95 o
  18  10   0      383.12      408.48     94.71 o
   1  11   0    12853.82    13486.40    332.92 o
   2  11   0     1289.88     1218.99     43.14 o
   3  11   0    25809.43    27085.96    568.70 o
   4  11   0      427.53      398.41     18.79 o
   5  11   0    23909.08    22869.88    499.15 o
   6  11   0      180.17      166.41     18.41 o
   7  11   0     8863.66     8587.62    230.84 o
   8  11   0     3788.23     3580.11    161.85 o
   9  11   0     2909.41     2709.67     93.82 o
  10  11   0     5462.68     5234.02    193.29 o
  11  11   0     5221.80     5353.68    255.88 o
  12  11   0     1918.17     1829.88    178.60 o
  13  11   0     3337.74     2917.16    171.26 o
  14  11   0     1150.57     1233.91    113.35 o
  15  11   0     1538.22     1781.45    235.69 o
  16  11   0      381.13      540.34    134.11 o
  17  11   0      254.52      229.54    194.27 o
  18  11   0      587.66      465.45    147.92 o
   0  12   0    13767.30    13880.88    636.06 o
   1  12   0       15.08        2.41     16.95 o
   2  12   0    11090.72    10944.53    272.72 o
   3  12   0      542.45      549.93     35.86 o
   4  12   0    15382.40    15245.06    303.53 o
   5  12   0      154.96      144.72     17.41 o
   6  12   0    13800.19    12844.77    307.43 o
   7  12   0      242.20      248.33     32.29 o
   8  12   0     5633.18     5529.49    155.86 o
   9  12   0      409.36      368.53     34.42 o
  10  12   0     1718.77     1613.34     69.76 o
  11  12   0     1342.86     1271.33    143.83 o
  12  12   0     3651.20     3385.27    154.97 o
  13  12   0     1220.16     1170.21     73.08 o
  14  12   0     2319.49     2209.38    152.47 o
  15  12   0      636.42      523.61    288.94 o
  16  12   0      759.44      727.19    107.49 o
  17  12   0      488.96      577.39    104.48 o
   1  13   0    10124.38    10133.47    253.89 o
   2  13   0      337.53      355.65     29.61 o
   3  13   0     7845.77     7821.00    183.40 o
   4  13   0     2148.77     2154.53     62.19 o
   5  13   0    10128.51     9439.63    250.06 o
   6  13   0      774.64      795.52     37.71 o
   7  13   0     8568.13     8153.00    220.23 o
   8  13   0      114.64       95.26     27.31 o
   9  13   0     1805.18     1792.46     68.68 o
  10  13   0     1197.10     1261.85     67.18 o
  11  13   0     2213.16     2207.45     96.84 o
  12  13   0     1386.19     1155.44    165.67 o
  13  13   0     1965.49     1436.86    317.53 o
  14  13   0      957.40      766.43     98.28 o
  15  13   0      821.28      701.38    102.50 o
  16  13   0      452.94      346.95     93.51 o
  17  13   0      262.38      260.34    147.92 o
   0  14   0     7157.41     7577.43    374.73 o
   1  14   0      275.07      284.02     41.84 o
   2  14   0     7535.88     7451.88    210.90 o
   3  14   0     1276.82     1335.92     50.33 o
   4  14   0     9595.93     9424.99    238.04 o
   5  14   0      802.99      851.84     44.12 o
   6  14   0     3545.36     3450.92    102.14 o
   7  14   0      534.76      589.70     35.63 o
   8  14   0     5783.54     5544.87    191.65 o
   9  14   0      898.27      925.42     61.61 o
  10  14   0     3448.52     3289.34    137.51 o
  11  14   0      559.58      566.90     57.07 o
  12  14   0     1679.23     1458.53     98.31 o
  13  14   0     1088.63      902.89    205.12 o
  14  14   0      715.55      462.09    137.07 o
  15  14   0      754.47      718.64    102.82 o
  16  14   0      387.93      231.70     89.50 o
   1  15   0     6177.41     6422.72    231.50 o
   2  15   0     1499.15     1336.59     75.31 o
   3  15   0    13321.75    13655.83    340.44 o
   4  15   0      490.28      476.22     43.18 o
   5  15   0     4014.64     4118.14    174.24 o
   6  15   0      277.96      250.77     68.04 o
   7  15   0     3277.23     3234.20    122.85 o
   8  15   0      398.60      440.21     47.60 o
   9  15   0     2562.70     2506.45    106.35 o
  10  15   0      831.40      835.11     64.41 o
  11  15   0     1255.31     1212.41     76.61 o
  12  15   0      728.87      756.43     83.43 o
  13  15   0      520.89      441.25     66.60 o
  14  15   0      519.66      489.33    108.26 o
  15  15   0      326.82       72.58     81.90 o
   0  16   0     6899.10     7591.24    382.62 o
   1  16   0      205.26      149.08     43.91 o
   2  16   0     3781.92     3997.77    156.85 o
   3  16   0        4.87       21.04     33.02 o
   4  16   0     1745.72     1840.75     79.03 o
   5  16   0      205.39      151.81     47.35 o
   6  16   0     1407.38     1390.06     89.85 o
   7  16   0      544.53      544.92     63.74 o
   8  16   0     3627.34     3422.66    133.13 o
   9  16   0      641.57      692.92     58.39 o
  10  16   0     2096.63     2071.71    112.30 o
  11  16   0      342.07      367.27     59.60 o
  12  16   0      608.48      556.25     64.47 o
  13  16   0      541.38      439.69     63.79 o
  14  16   0      281.74      234.52     60.56 o
  15  16   0      379.55      435.11     89.32 o
   1  17   0     4359.65     4677.77    180.60 o
   2  17   0       68.35       31.30     43.17 o
   3  17   0     2197.93     2179.63     90.71 o
   4  17   0       79.63       82.52     37.54 o
   5  17   0      332.91      348.90     55.58 o
   6  17   0      737.52      743.55     91.71 o
   7  17   0     2424.41     2251.30    128.20 o
   8  17   0      830.07      838.51    135.10 o
   9  17   0     1989.55     1982.68     96.29 o
  10  17   0      310.15      292.92     53.09 o
  11  17   0      748.16      849.43     70.43 o
  12  17   0      337.70      404.28     61.52 o
  13  17   0      255.10      256.85     63.46 o
  14  17   0      353.13      309.89     69.15 o
   0  18   0     3462.93     3595.44    211.03 o
   1  18   0        5.60       14.79     46.02 o
   2  18   0     2465.87     2431.36    115.73 o
   3  18   0       11.97       34.32     38.32 o
   4  18   0     1186.95     1091.14     64.95 o
   5  18   0       12.40      -39.59     47.35 o
   6  18   0      978.97      888.83     76.36 o
   7  18   0      841.00      844.25    143.98 o
   8  18   0     1486.20     1347.73     97.14 o
   9  18   0      348.53      312.08     66.77 o
  10  18   0     1022.11      946.93    124.25 o
  11  18   0       49.28       21.00     48.09 o
  12  18   0      148.73      156.00     57.23 o
  13  18   0      179.03      193.97     61.61 o
   1  19   0     2653.89     2797.63    213.99 o
   2  19   0       60.90       76.42     41.36 o
   3  19   0     1072.46     1001.19     62.92 o
   4  19   0        8.77        1.44     42.10 o
   5  19   0      248.61      277.59     58.52 o
   6  19   0      685.32      676.12     74.69 o
   7  19   0      950.34      945.84     83.95 o
   8  19   0      499.34      602.06    132.14 o
   9  19   0     1001.22     1073.08    188.35 o
  10  19   0      165.97      178.38    120.31 o
  11  19   0      476.51      433.49     78.58 o
  12  19   0       34.06      -58.14     68.24 o
   0  20   0     1627.80     1761.23    143.98 o
   1  20   0       72.26       55.22     52.99 o
   2  20   0      843.49     1002.90     65.99 o
   3  20   0        1.28      -15.33     41.68 o
   4  20   0      274.54      256.56     51.17 o
   5  20   0      286.11      228.65     61.17 o
   6  20   0      283.24      274.87     64.11 o
   7  20   0      524.26      447.85     69.92 o
   8  20   0      790.43      801.38     84.74 o
   9  20   0      205.64      234.23     69.06 o
  10  20   0      683.53      544.57     81.40 o
  11  20   0       37.81       42.83     78.89 o
   1  21   0     1195.13     1292.72     89.94 o
   2  21   0       94.87      123.54     47.00 o
   3  21   0      500.67      611.80     58.69 o
   4  21   0        4.40       -6.21     45.65 o
   5  21   0       99.85       93.85     65.08 o
   6  21   0      297.67      201.28     64.30 o
   7  21   0      419.67      377.22     72.73 o
   8  21   0       60.35       32.45     64.30 o
   9  21   0      378.40      300.48     74.34 o
  10  21   0       33.05       77.89     70.47 o
   0  22   0      744.82      646.90    104.53 o
   1  22   0       31.92       15.63     45.92 o
   2  22   0      321.67      373.39     53.49 o
   3  22   0        5.86       44.79     47.06 o
   4  22   0       73.98       49.24     58.13 o
   5  22   0      150.81      207.93     64.44 o
   6  22   0      144.72       67.12     60.94 o
   7  22   0      107.98      -21.48     64.57 o
   8  22   0      224.44      335.62     75.76 o
   1  23   0      155.48      173.52     52.28 o
   2  23   0        0.79       14.92     49.66 o
   3  23   0       72.29       54.53     49.69 o
   4  23   0        5.28       37.47     61.11 o
   5  23   0       86.32      101.82     64.30 o
   6  23   0       40.55       -0.13     63.94 o
   0  24   0        8.59      -11.83     90.72 o
   1  24   0       81.45        7.26     55.17 o
   2  24   0       99.78      174.34     54.59 o
   3  24   0       22.55        2.50     52.65 o
 -19   1   1      123.54      114.39     78.10 o
 -18   1   1        7.93       70.47     74.37 o
 -17   1   1        1.11      -82.84     82.84 o
 -16   1   1        6.18       27.51     66.23 o
 -15   1   1        1.08      -11.75     47.29 o
 -14   1   1      369.65      368.54     45.55 o
 -13   1   1       50.64       49.49     34.71 o
 -12   1   1      108.48      163.09     36.43 o
 -11   1   1      610.74      607.34     70.88 o
 -10   1   1        5.06      -29.06     29.06 o
  -9   1   1       64.50       45.56     26.89 o
  -8   1   1       12.12       23.31     23.87 o
  -7   1   1      816.12      933.87     45.45 o
  -6   1   1      440.29      532.58     33.31 o
  -5   1   1       84.10       91.67     17.08 o
  -4   1   1       33.46       44.10     13.23 o
  -3   1   1       58.39       32.82     10.46 o
  -2   1   1     2812.22     2788.43     59.15 o
  -1   1   1      142.75      140.53      6.22 o
   0   1   1       22.90       16.27      5.71 o
   1   1   1      261.22      195.86     12.76 o
   2   1   1     3167.51     3198.96     96.38 o
   3   1   1     1872.40     1800.99     65.19 o
   4   1   1     1375.71     1483.50     60.72 o
   5   1   1      311.40      340.25     39.00 o
   6   1   1        4.56      -13.60     17.64 o
   7   1   1      307.42      337.96     28.81 o
   8   1   1      514.38      494.82     52.66 o
   9   1   1      124.29       58.59     26.52 o
  10   1   1       76.00       77.07     29.15 o
  11   1   1       56.49      104.27     33.62 o
  12   1   1      122.14      123.48     35.89 o
  13   1   1       38.66       28.11     37.96 o
  14   1   1        9.82        1.85     37.80 o
  15   1   1        2.93       20.61     42.32 o
  16   1   1       17.67       27.05     45.20 o
  17   1   1       18.96       75.61     58.12 o
  18   1   1       11.49       64.13    109.46 o
  19   1   1       25.14       18.09     79.96 o
 -19   2   1        0.82        1.30     76.00 o
 -18   2   1       65.16       27.90     72.16 o
 -17   2   1        0.44      -32.63     67.54 o
 -16   2   1        4.23      -28.55     50.08 o
 -15   2   1       20.86        2.57     45.89 o
 -14   2   1       47.17       49.73     44.51 o
 -13   2   1       12.70       18.10     34.96 o
 -12   2   1        9.19       30.75     33.41 o
 -11   2   1      501.18      559.81     45.05 o
 -10   2   1     1302.82     1347.01    148.87 o
  -9   2   1       60.14       78.24     38.43 o
  -8   2   1     2064.62     2292.46    117.28 o
  -7   2   1       87.62       92.32     20.86 o
  -6   2   1       11.32       -8.86     15.48 o
  -5   2   1     2635.34     2555.43     96.00 o
  -4   2   1     3536.75     3369.18    112.73 o
  -3   2   1      235.37      262.12     14.12 o
  -2   2   1     3815.98     4032.72    112.57 o
  -1   2   1      792.81      790.94     23.69 o
   0   2   1      196.18      211.19      9.70 o
   1   2   1    27428.56    29673.90    972.22 o
   2   2   1       48.80       64.12      9.81 o
   3   2   1      114.41      130.93     14.88 o
   4   2   1       35.02       30.82     14.99 o
   5   2   1     1266.56     1400.18     60.92 o
   6   2   1        4.18      -16.74     18.03 o
   7   2   1      949.08     1122.27     52.05 o
   8   2   1     1993.88     2002.18     99.45 o
   9   2   1      153.28       84.02     31.60 o
  10   2   1      175.48       81.78     29.99 o
  11   2   1      540.23      545.10     60.28 o
  12   2   1      159.97      160.09     37.92 o
  13   2   1     1290.68     1411.74     73.93 o
  14   2   1       18.02       74.65     39.60 o
  15   2   1      202.91      255.36     46.80 o
  16   2   1       62.89      222.14     57.77 o
  17   2   1        5.43      111.63     58.92 o
  18   2   1        6.36       52.68     61.21 o
  19   2   1        1.53      102.41     82.97 o
 -19   3   1      273.46      203.73     83.54 o
 -18   3   1        0.77      -57.20     92.70 o
 -17   3   1       68.77       53.97     55.89 o
 -16   3   1        0.95       -2.02     49.93 o
 -15   3   1       21.67        3.61     47.75 o
 -14   3   1      407.66      377.95     55.64 o
 -13   3   1      208.72      141.32     47.03 o
 -12   3   1      770.65      879.58     72.86 o
 -11   3   1     2493.16     2534.15    106.53 o
 -10   3   1       43.01       24.43     28.86 o
  -9   3   1     1000.46     1063.47     75.27 o
  -8   3   1     1357.48     1301.54    102.77 o
  -7   3   1      598.88      599.54     33.96 o
  -6   3   1     1357.98     1434.65     68.89 o
  -5   3   1      430.26      549.26     26.61 o
  -4   3   1      387.88      464.34     21.61 o
  -3   3   1     7607.47     7777.24    262.64 o
  -2   3   1     1127.61     1092.36     49.28 o
  -1   3   1    13026.21    13951.86    336.50 o
   0   3   1     2944.76     2975.76     73.97 o
   1   3   1    10138.89    11143.85    261.44 o
   2   3   1     2261.70     2436.37     75.21 o
   3   3   1      170.15      150.21     23.15 o
   4   3   1     2636.84     2964.30    109.49 o
   5   3   1      117.96       82.46     17.44 o
   6   3   1     7398.77     7455.09    225.80 o
   7   3   1     3194.38     3650.04    134.93 o
   8   3   1      388.66      366.48     32.63 o
   9   3   1     1287.35     1291.26    130.09 o
  10   3   1       19.05      -27.41     27.41 o
  11   3   1      950.56      894.94     81.13 o
  12   3   1     2602.59     2510.03    102.48 o
  13   3   1      150.30      177.59     40.81 o
  14   3   1      834.30      901.03     61.37 o
  15   3   1      185.06      199.15     53.84 o
  16   3   1       53.16      109.45     55.95 o
  17   3   1       16.69       36.30     57.12 o
  18   3   1       14.28        7.28     59.05 o
  19   3   1        5.24      159.47     86.43 o
 -19   4   1        5.05       22.48     77.39 o
 -18   4   1      168.89       68.42     72.48 o
 -17   4   1       20.53       18.33     54.50 o
 -16   4   1       24.14        2.65     51.07 o
 -15   4   1      188.56      188.84     54.50 o
 -14   4   1      489.95      495.14     75.33 o
 -13   4   1       31.30       13.03     42.76 o
 -12   4   1     1327.21     1246.85    124.96 o
 -11   4   1       66.20       33.26     30.58 o
 -10   4   1     3113.08     3097.66    132.30 o
  -9   4   1       78.11       78.97     25.56 o
  -8   4   1      981.46      877.51     44.19 o
  -7   4   1      813.06      878.32     50.39 o
  -6   4   1       55.40       41.78     15.43 o
  -5   4   1     6084.68     6260.16    166.47 o
  -4   4   1     4062.89     4245.66    128.12 o
  -3   4   1     1781.52     2071.32     64.52 o
  -2   4   1     1065.76      970.17     37.21 o
  -1   4   1       31.69       36.29     11.39 o
   0   4   1     5305.17     5545.20    136.87 o
   1   4   1     6134.22     6681.69    140.43 o
   2   4   1       28.53       48.45     10.58 o
   3   4   1      786.80      843.10     29.18 o
   4   4   1      216.63      261.02     19.75 o
   5   4   1     7455.72     7937.90    237.14 o
   6   4   1     2226.99     2248.10     78.94 o
   7   4   1      212.24      166.82     25.13 o
   8   4   1      651.02      633.42     40.07 o
   9   4   1      118.53       91.60     27.84 o
  10   4   1       42.45      -27.90     27.90 o
  11   4   1      742.86      656.25     48.02 o
  12   4   1      264.91      176.63     42.95 o
  13   4   1      531.80      536.18     51.16 o
  14   4   1        1.04       29.82     46.15 o
  15   4   1      430.10      523.92     65.62 o
  16   4   1      252.13      285.67     61.40 o
  17   4   1      108.50      173.27     61.40 o
  18   4   1        4.92       95.23     71.26 o
  19   4   1       37.10       94.68     77.63 o
 -19   5   1      250.89      199.69     83.54 o
 -18   5   1       12.24       34.36     60.16 o
 -17   5   1       85.30       39.90     59.61 o
 -16   5   1        4.99      -31.79     51.22 o
 -15   5   1      100.67      121.91     53.42 o
 -14   5   1      396.91      350.19     54.66 o
 -13   5   1      143.61      177.21     48.47 o
 -12   5   1      603.06      623.72     72.17 o
 -11   5   1     3315.90     3286.87    139.28 o
 -10   5   1      154.18      157.21     30.09 o
  -9   5   1     1465.75     1490.88     64.45 o
  -8   5   1      546.01      579.18     41.65 o
  -7   5   1      112.84      112.99     17.88 o
  -6   5   1     4093.59     4480.83    162.73 o
  -5   5   1      303.28      280.80     20.06 o
  -4   5   1     9385.87     9575.28    281.24 o
  -3   5   1     3832.13     4002.44    130.91 o
  -2   5   1      259.13      276.88     19.09 o
  -1   5   1    12052.91    12492.92    302.71 o
   0   5   1      172.71      174.10     13.18 o
   1   5   1      667.74      698.92     20.84 o
   2   5   1      800.32      836.99     24.41 o
   3   5   1      294.03      319.64     16.33 o
   4   5   1     6635.68     6935.73    175.15 o
   5   5   1      155.90      143.02     18.63 o
   6   5   1     6097.44     6265.60    190.78 o
   7   5   1     1678.49     1643.72     65.67 o
   8   5   1     1392.33     1302.91     60.13 o
   9   5   1      203.94      110.24     29.67 o
  10   5   1       46.45       18.67     31.05 o
  11   5   1      250.63      154.02     36.34 o
  12   5   1     2771.54     2493.77    150.88 o
  13   5   1       56.21        0.71     35.07 o
  14   5   1     1245.48     1284.07     85.21 o
  15   5   1      373.29      427.66     63.30 o
  16   5   1      600.25      665.93     73.59 o
  17   5   1       59.10        3.87     57.66 o
  18   5   1       57.90      156.84     65.32 o
  19   5   1        6.11       52.04     83.50 o
 -19   6   1        9.44       68.70     78.71 o
 -18   6   1      267.56      292.66     67.52 o
 -17   6   1        7.82      -23.58     57.26 o
 -16   6   1      134.36       98.35     69.33 o
 -15   6   1      474.12      484.64     64.59 o
 -14   6   1     1171.87     1143.04     83.11 o
 -13   6   1      669.02      624.56     62.61 o
 -12   6   1     1975.16     1999.79    105.14 o
 -11   6   1      385.34      440.44     51.37 o
 -10   6   1     5024.97     5148.08    199.54 o
  -9   6   1       65.93       78.54     24.20 o
  -8   6   1      615.84      529.04     44.01 o
  -7   6   1      162.54      128.06     29.36 o
  -6   6   1      165.19      215.10     28.50 o
  -5   6   1    11906.61    12676.74    371.72 o
  -4   6   1     2780.68     2857.26     89.19 o
  -3   6   1     5627.61     5705.15    182.86 o
  -2   6   1     8422.32     8835.25    218.58 o
  -1   6   1      707.26      743.35     32.74 o
   0   6   1     7021.96     7844.39    193.62 o
   1   6   1     3087.58     3132.69     74.53 o
   2   6   1      356.17      367.52     15.04 o
   3   6   1     3581.92     3579.75     82.35 o
   4   6   1      674.45      656.27     40.97 o
   5   6   1    14387.23    15179.03    376.30 o
   6   6   1     1691.01     1665.49     62.67 o
   7   6   1     6174.86     6435.79    197.18 o
   8   6   1     1486.31     1467.66     63.60 o
   9   6   1      190.22      144.12     29.46 o
  10   6   1       37.44       28.62     29.46 o
  11   6   1      543.74      494.17     57.22 o
  12   6   1      206.62      153.77     62.77 o
  13   6   1      321.07      309.22     53.79 o
  14   6   1       93.32       71.56     50.47 o
  15   6   1      792.03      831.33     75.80 o
  16   6   1      191.38      224.37     61.42 o
  17   6   1      246.07      288.69     66.34 o
  18   6   1       15.22      -15.82     63.20 o
  19   6   1      118.50      166.66     69.66 o
 -19   7   1      338.41      422.12     76.14 o
 -18   7   1        3.40        3.53     89.35 o
 -17   7   1      187.96      155.68     62.47 o
 -16   7   1       93.66      103.58     58.40 o
 -15   7   1      252.42      311.27     61.89 o
 -14   7   1      843.74      738.98     71.95 o
 -13   7   1     1263.22     1269.28     84.25 o
 -12   7   1      561.87      605.47     59.48 o
 -11   7   1     2196.40     2149.48    131.02 o
 -10   7   1       97.02      151.85     38.89 o
  -9   7   1     1562.78     1712.36    143.54 o
  -8   7   1      800.70      880.42     63.97 o
  -7   7   1     1924.28     1893.29     87.00 o
  -6   7   1      786.90      732.55     37.39 o
  -5   7   1     2409.76     2685.22     88.08 o
  -4   7   1     7229.74     7333.90    216.80 o
  -3   7   1     4336.29     4264.99    108.83 o
  -2   7   1     4789.82     4844.75    123.76 o
  -1   7   1     8043.46     8929.37    221.14 o
   0   7   1      628.04      662.57     26.33 o
   1   7   1      243.29      297.13     14.88 o
   2   7   1     2533.66     2613.11     64.51 o
   3   7   1      528.74      566.30     22.62 o
   4   7   1    10437.45    10725.13    235.50 o
   5   7   1     4513.72     4868.41    127.06 o
   6   7   1     4182.44     4156.22    111.06 o
   7   7   1     2253.11     2314.88     82.14 o
   8   7   1     2004.02     1903.23    102.48 o
   9   7   1      733.30      708.96     64.60 o
  10   7   1     2181.00     2108.68    112.45 o
  11   7   1       15.00       10.36     40.96 o
  12   7   1     1990.61     1703.32    183.32 o
  13   7   1       58.23       20.98     46.50 o
  14   7   1     1222.46     1285.18    103.96 o
  15   7   1       21.62        8.22     52.35 o
  16   7   1      981.41     1048.45     86.35 o
  17   7   1       40.55      163.77     64.03 o
  18   7   1      171.62      191.46     68.68 o
  19   7   1        9.75      116.79     70.80 o
 -18   8   1      426.75      290.10     72.00 o
 -17   8   1       11.63       62.38     60.67 o
 -16   8   1      514.81      438.72     69.36 o
 -15   8   1      277.55      194.91     59.06 o
 -14   8   1     1158.61     1115.30     83.64 o
 -13   8   1      254.76      203.62     52.70 o
 -12   8   1     1619.62     1568.07     95.73 o
 -11   8   1      442.50      498.04     54.24 o
 -10   8   1     2704.76     2957.09    215.39 o
  -9   8   1      310.09      425.64     45.50 o
  -8   8   1     1821.70     2137.20    119.30 o
  -7   8   1      767.02      758.89     64.05 o
  -6   8   1     2337.19     2322.94     81.82 o
  -5   8   1     4927.04     5150.44    158.05 o
  -4   8   1     3962.19     4344.20    108.13 o
  -3   8   1    10033.51    10567.70    308.44 o
  -2   8   1     5367.35     5368.67    136.87 o
  -1   8   1     4319.36     4571.31    117.62 o
   0   8   1     3091.89     3142.02     76.05 o
   1   8   1     4749.17     5093.80    119.63 o
   2   8   1       61.21       71.91     11.50 o
   3   8   1     6334.39     6467.35    156.23 o
   4   8   1      434.57      457.15     22.85 o
   5   8   1     6367.36     6440.08    146.00 o
   6   8   1     3054.83     3190.55     88.89 o
   7   8   1     3043.43     3023.63     86.22 o
   8   8   1      998.55      974.34     48.75 o
   9   8   1     1246.14     1243.97     85.69 o
  10   8   1      154.35       59.50     67.95 o
  11   8   1     2564.04     2240.84    129.31 o
  12   8   1        5.97      -35.39     42.47 o
  13   8   1      900.86      831.57     73.39 o
  14   8   1        4.27      -49.49     49.49 o
  15   8   1     1236.19     1371.58     97.08 o
  16   8   1      106.58      146.66     63.00 o
  17   8   1      307.15      351.62     92.18 o
  18   8   1        1.05      -14.18     64.10 o
 -18   9   1       10.06       75.74     66.61 o
 -17   9   1      397.83      426.90     73.15 o
 -16   9   1      172.36       87.24     58.51 o
 -15   9   1      668.33      738.22    131.70 o
 -14   9   1      337.61      264.96     57.51 o
 -13   9   1     1055.20     1082.38     79.38 o
 -12   9   1      211.30      193.62     49.09 o
 -11   9   1     1569.47     1525.39     87.09 o
 -10   9   1      503.63      570.43     53.75 o
  -9   9   1     2819.99     2938.90    124.06 o
  -8   9   1      466.54      601.56     66.94 o
  -7   9   1     2223.31     2233.71    144.61 o
  -6   9   1     1730.04     1910.15     94.23 o
  -5   9   1     4536.55     4769.28    140.00 o
  -4   9   1     8078.97     8413.37    194.41 o
  -3   9   1    10997.88    11566.68    338.26 o
  -2   9   1     2249.00     2277.34     66.26 o
  -1   9   1     6106.24     6224.73    158.40 o
   0   9   1     3323.24     3274.91     80.33 o
   1   9   1     7614.11     8698.30    199.40 o
   2   9   1     1433.89     1373.78     38.31 o
   3   9   1      426.39      392.71     23.49 o
   4   9   1     2000.35     1776.00     47.22 o
   5   9   1     1439.79     1357.11     41.05 o
   6   9   1     6600.97     6479.58    148.33 o
   7   9   1     1079.71     1031.03     40.15 o
   8   9   1     4324.62     4241.81    116.64 o
   9   9   1     1815.55     1630.62     68.91 o
  10   9   1     3985.23     3862.62    193.12 o
  11   9   1      454.77      395.86     55.50 o
  12   9   1     2147.52     1881.27    285.36 o
  13   9   1       48.99       25.08    111.24 o
  14   9   1     1654.17     1693.67    114.48 o
  15   9   1        6.40      -55.03     55.03 o
  16   9   1      852.82      899.55     96.65 o
  17   9   1        0.13       62.03     72.93 o
  18   9   1      380.53      499.28    124.25 o
 -18  10   1      481.97      480.32     97.58 o
 -17  10   1        7.74      -15.46     60.96 o
 -16  10   1      785.25      843.91    140.03 o
 -15  10   1      175.38      115.82     59.15 o
 -14  10   1     1412.04     1590.19     99.25 o
 -13  10   1       77.85       89.48     49.91 o
 -12  10   1     1338.92     1285.77     90.22 o
 -11  10   1      491.80      517.58     55.95 o
 -10  10   1     2615.44     2646.85    120.90 o
  -9  10   1     1508.11     1653.05     85.84 o
  -8  10   1     2589.19     2655.46    122.54 o
  -7  10   1     1849.95     1961.55     76.26 o
  -6  10   1     4727.04     4664.52    123.89 o
  -5  10   1     1668.18     1666.84     45.29 o
  -4  10   1     1772.46     1714.79     61.30 o
  -3  10   1     5093.78     4983.41    153.28 o
  -2  10   1     2836.69     2997.38     83.69 o
  -1  10   1     5918.64     6159.72    157.40 o
   0  10   1     3903.63     3937.45     99.52 o
   1  10   1     6477.89     6329.02    147.57 o
   2  10   1     1778.70     1765.76     50.34 o
   3  10   1     9705.00     9880.42    245.37 o
   4  10   1     2460.55     2545.68     75.54 o
   5  10   1     6419.25     6655.59    164.22 o
   6  10   1     1618.72     1652.37     54.30 o
   7  10   1     4454.95     4565.85    119.75 o
   8  10   1       81.16       54.47     26.69 o
   9  10   1     2441.47     2443.05     88.69 o
  10  10   1       63.53       -1.50     29.44 o
  11  10   1     3747.74     3367.39    149.24 o
  12  10   1      377.79      407.41     58.21 o
  13  10   1     1163.95      950.63    134.35 o
  14  10   1        8.99      -67.14     75.29 o
  15  10   1      978.60      822.14    103.17 o
  16  10   1        0.08       45.36     76.70 o
  17  10   1      486.92      597.84     98.13 o
  18  10   1        2.18      206.31    137.07 o
 -17  11   1      628.93      539.87     99.50 o
 -16  11   1       70.29      146.82     80.08 o
 -15  11   1     1181.75     1270.43     93.83 o
 -14  11   1       97.14      148.54     67.09 o
 -13  11   1     1270.26     1320.98     87.84 o
 -12  11   1      284.21      270.06     53.03 o
 -11  11   1      713.64      783.22     65.31 o
 -10  11   1     2965.30     2849.20    126.23 o
  -9  11   1     2722.38     2770.96    123.14 o
  -8  11   1     4207.08     4183.07    188.14 o
  -7  11   1     4222.01     4375.99    130.45 o
  -6  11   1     2178.05     2114.30     74.15 o
  -5  11   1     4928.13     4703.32    115.84 o
  -4  11   1     2138.54     1998.87     54.78 o
  -3  11   1     1929.71     1891.51     72.76 o
  -2  11   1     1174.71     1095.17     42.37 o
  -1  11   1      430.21      448.34     23.02 o
   0  11   1    13053.24    13073.90    382.44 o
   1  11   1     6141.73     6256.48    177.61 o
   2  11   1     6060.51     5928.53    139.48 o
   3  11   1     4048.92     4194.90    111.81 o
   4  11   1     5419.64     5458.82    167.55 o
   5  11   1     1756.79     1774.66     60.36 o
   6  11   1     4144.91     4078.68    136.89 o
   7  11   1       55.36       66.57     22.05 o
   8  11   1     3664.39     3555.24     99.15 o
   9  11   1      286.79      243.50     33.38 o
  10  11   1     5084.50     4849.40    169.21 o
  11  11   1      359.49      264.49     43.99 o
  12  11   1     2219.75     2129.68    101.60 o
  13  11   1      203.80       86.47     44.68 o
  14  11   1     1001.85      859.09    124.31 o
  15  11   1        0.53      -47.07     47.07 o
  16  11   1      843.06     1039.51    113.50 o
  17  11   1        2.31       67.85     92.70 o
 -17  12   1       60.72       58.73     86.15 o
 -16  12   1     1105.52     1147.66    190.32 o
 -15  12   1        6.10      106.12     74.85 o
 -14  12   1     1515.64     1625.61    123.91 o
 -13  12   1      119.33      143.84     53.84 o
 -12  12   1     1240.97     1288.58     84.41 o
 -11  12   1     1876.79     2039.03    107.87 o
 -10  12   1     6038.41     6142.85    244.81 o
  -9  12   1     1181.92     1188.17    104.47 o
  -8  12   1     4005.50     4168.43    167.60 o
  -7  12   1     1448.09     1471.57     94.50 o
  -6  12   1     5037.49     5128.57    119.77 o
  -5  12   1     3308.59     3196.91     90.22 o
  -4  12   1     2912.84     3053.08     76.57 o
  -3  12   1     3463.62     3465.89     90.36 o
  -2  12   1     1319.45     1376.02     53.51 o
  -1  12   1     8584.04     8861.94    224.10 o
   0  12   1     1114.66     1103.50     43.60 o
   1  12   1    10405.54    10774.39    269.61 o
   2  12   1     6269.36     6125.88    144.74 o
   3  12   1     4541.27     4435.03    118.97 o
   4  12   1     2649.02     2694.64     92.36 o
   5  12   1     2975.82     2850.24     96.74 o
   6  12   1      395.41      379.11     29.62 o
   7  12   1     6119.16     5872.43    164.26 o
   8  12   1      721.32      735.85     42.21 o
   9  12   1      982.37     1036.77     51.51 o
  10  12   1      118.15      145.73     37.53 o
  11  12   1     1775.50     1713.39     94.02 o
  12  12   1      190.40      219.11     46.81 o
  13  12   1     1250.91     1092.60    120.86 o
  14  12   1      158.02       47.39     48.74 o
  15  12   1      913.17      813.59    142.94 o
  16  12   1        0.85      -11.83     55.32 o
  17  12   1      903.18      783.67    140.23 o
 -16  13   1       61.93      -26.40     79.59 o
 -15  13   1     1391.44     1354.94    187.36 o
 -14  13   1       14.05      110.54     70.17 o
 -13  13   1     1305.93     1446.77    197.23 o
 -12  13   1      306.48      272.79     65.15 o
 -11  13   1      460.08      444.54     68.52 o
 -10  13   1     2609.93     2010.27    421.08 o
  -9  13   1     3004.45     2697.70    308.75 o
  -8  13   1     1892.43     1783.12     74.53 o
  -7  13   1     4913.90     4908.73    151.40 o
  -6  13   1      678.64      762.16     42.04 o
  -5  13   1     6292.11     6119.25    161.39 o
  -4  13   1      961.46      955.38     34.42 o
  -3  13   1     2332.25     2140.00    142.91 o
  -2  13   1     1207.13     1344.18     93.09 o
  -1  13   1      113.56      118.78     28.88 o
   0  13   1    14154.01    15198.85    377.83 o
   1  13   1     6114.52     6327.46    185.89 o
   2  13   1     5004.31     5093.82    134.92 o
   3  13   1     5566.43     5410.21    143.09 o
   4  13   1     3759.83     3578.35    116.90 o
   5  13   1     2021.31     1848.69     75.47 o
   6  13   1     4279.83     3993.49    131.81 o
   7  13   1      360.57      346.17     31.62 o
   8  13   1     4340.01     4285.79    127.84 o
   9  13   1       35.72       16.67     29.24 o
  10  13   1     5138.45     5283.61    173.37 o
  11  13   1      381.26      354.28     41.75 o
  12  13   1     2249.73     2226.33    105.34 o
  13  13   1      284.05      213.46     67.30 o
  14  13   1      735.33      613.82     69.37 o
  15  13   1        6.36      -48.86     48.86 o
  16  13   1      950.66      684.14    107.91 o
 -16  14   1     1069.09     1119.56    120.81 o
 -15  14   1      104.93      204.21    142.99 o
 -14  14   1     1755.94     1809.81    250.48 o
 -13  14   1       27.04       42.34     62.34 o
 -12  14   1      871.09      850.79     87.89 o
 -11  14   1      534.11      359.93     95.07 o
 -10  14   1      876.05      826.78    127.47 o
  -9  14   1      922.38      759.53     57.25 o
  -8  14   1     1631.13     1690.57     81.37 o
  -7  14   1     1891.27     1909.70     85.09 o
  -6  14   1     6846.20     6965.81    229.11 o
  -5  14   1      699.87      621.55     37.31 o
  -4  14   1     4365.51     4363.83    124.35 o
  -3  14   1     2459.00     2549.11     89.83 o
  -2  14   1     1193.82     1162.26     54.98 o
  -1  14   1     7164.64     7323.48    188.96 o
   0  14   1     1753.02     1720.88     60.35 o
   1  14   1     7875.13     8025.28    226.56 o
   2  14   1     4568.52     4220.23    116.01 o
   3  14   1     3806.69     3680.82    103.88 o
   4  14   1     3660.67     3557.65    117.73 o
   5  14   1     2083.22     2023.24     79.34 o
   6  14   1      570.41      584.51     41.63 o
   7  14   1     5357.89     5181.33    211.56 o
   8  14   1      210.60      202.66     32.26 o
   9  14   1     5156.95     5173.13    150.94 o
  10  14   1      167.58      222.77     36.65 o
  11  14   1     3790.72     3751.11    120.46 o
  12  14   1      487.57      484.24     46.97 o
  13  14   1      690.06      758.75     76.37 o
  14  14   1        2.95      -73.91     73.91 o
  15  14   1      665.80      447.12     97.96 o
  16  14   1      135.69      116.44     86.75 o
 -15  15   1     1488.59     1777.01    213.00 o
 -14  15   1       43.84      156.62     73.82 o
 -13  15   1     1250.67     1100.96    131.66 o
 -12  15   1      268.33      117.13     86.75 o
 -11  15   1     1019.56      833.85     66.08 o
 -10  15   1     1550.99     1542.54    103.61 o
  -9  15   1     2458.63     2706.02    114.38 o
  -8  15   1     1120.05     1133.10     65.40 o
  -7  15   1     3279.41     3123.46    120.45 o
  -6  15   1     2499.11     2336.32     94.38 o
  -5  15   1     5380.76     5154.89    146.75 o
  -4  15   1     3755.87     3409.11    118.55 o
  -3  15   1     5803.32     5759.48    211.25 o
  -2  15   1     3182.79     3150.13    128.28 o
  -1  15   1      659.15      681.67     56.37 o
   0  15   1     8514.71     8521.00    241.75 o
   1  15   1     4168.24     4239.04    130.74 o
   2  15   1     2187.87     2247.59     73.83 o
   3  15   1     1601.00     1633.73     60.93 o
   4  15   1     1119.45     1169.84     58.23 o
   5  15   1      286.71      312.34     47.59 o
   6  15   1     3768.00     3765.94    127.75 o
   7  15   1      244.96      287.89     37.31 o
   8  15   1     4539.25     4390.44    146.63 o
   9  15   1      337.85      350.54     38.51 o
  10  15   1     3469.36     3376.85    134.18 o
  11  15   1      428.49      398.92     56.43 o
  12  15   1     1303.17     1469.42     89.21 o
  13  15   1      155.12      205.57     56.81 o
  14  15   1      650.00      594.38     74.55 o
  15  15   1        3.97      -58.10     58.10 o
 -15  16   1      107.15      191.78    157.78 o
 -14  16   1     1521.07     1499.75    149.96 o
 -13  16   1       10.09      -64.67     95.20 o
 -12  16   1      748.81      871.11    132.34 o
 -11  16   1      586.50      525.61     60.51 o
 -10  16   1     1112.00     1028.99     70.09 o
  -9  16   1     1058.89     1012.93     65.63 o
  -8  16   1     2240.88     2373.93    102.88 o
  -7  16   1     2150.37     2219.37     96.80 o
  -6  16   1     3511.87     3328.51    125.32 o
  -5  16   1     1141.76     1167.11     63.91 o
  -4  16   1     2575.47     2507.23     99.02 o
  -3  16   1     2665.65     2654.54    138.06 o
  -2  16   1      884.70      891.47     81.85 o
  -1  16   1     5419.42     5419.26    200.76 o
   0  16   1     1169.29     1164.88     56.86 o
   1  16   1     6910.71     7102.96    205.64 o
   2  16   1     2128.52     2137.96     72.43 o
   3  16   1     3201.28     3333.62     98.33 o
   4  16   1     1441.04     1399.84     65.70 o
   5  16   1     2463.31     2494.21     92.88 o
   6  16   1      110.77       56.59     54.24 o
   7  16   1     3924.40     3862.89    175.13 o
   8  16   1      279.98      193.89     82.84 o
   9  16   1     3556.93     3696.43    174.60 o
  10  16   1      147.54       97.53     58.52 o
  11  16   1     2442.15     2447.56    257.07 o
  12  16   1      382.52      339.34     60.56 o
  13  16   1      823.93      829.03     77.93 o
  14  16   1        2.17       54.09     60.88 o
  15  16   1      480.52      211.22     83.14 o
 -14  17   1      101.29       32.42    104.39 o
 -13  17   1     1079.58     1077.30    162.81 o
 -12  17   1       48.43       35.19     52.22 o
 -11  17   1     1045.37     1076.43     81.45 o
 -10  17   1      697.90      735.23     63.07 o
  -9  17   1     1508.38     1572.02     84.51 o
  -8  17   1     1640.89     1706.55     85.50 o
  -7  17   1     3334.81     3164.24    124.55 o
  -6  17   1     1654.33     1619.68    103.54 o
  -5  17   1     2194.48     2121.52     94.00 o
  -4  17   1     1415.93     1350.62     70.22 o
  -3  17   1     2411.79     2390.61    112.10 o
  -2  17   1     2401.93     2356.20    109.47 o
  -1  17   1     1579.11     1674.18     92.01 o
   0  17   1     4065.25     4335.11    170.80 o
   1  17   1     2667.61     2918.64    110.57 o
   2  17   1     3024.52     3211.49     96.13 o
   3  17   1     1074.90     1170.07    102.39 o
   4  17   1     3716.59     3777.13    168.48 o
   5  17   1      779.05      623.73     66.14 o
   6  17   1     2412.97     2366.22    125.74 o
   7  17   1       82.82        1.49     50.77 o
   8  17   1     2859.04     2807.31    146.57 o
   9  17   1       92.60       62.37     56.97 o
  10  17   1     2872.75     2876.09    151.07 o
  11  17   1      372.96      373.19     74.34 o
  12  17   1     1295.75     1245.16    145.95 o
  13  17   1       46.76       60.55     58.23 o
  14  17   1      761.48      798.91     83.16 o
 -13  18   1       44.71       81.59     59.31 o
 -12  18   1     1016.46     1069.14     87.44 o
 -11  18   1      318.73      316.50     57.32 o
 -10  18   1     1539.42     1566.59     87.29 o
  -9  18   1      794.09      857.66     64.96 o
  -8  18   1     2033.66     1809.73     90.12 o
  -7  18   1     1421.56     1330.39     93.73 o
  -6  18   1     2277.69     2184.05    122.23 o
  -5  18   1      843.45      884.19     74.69 o
  -4  18   1     1578.51     1642.83     85.99 o
  -3  18   1      878.47      781.80     75.12 o
  -2  18   1     1575.94     1625.09     92.54 o
  -1  18   1     2231.72     2365.20    195.25 o
   0  18   1     2242.57     2207.71    109.31 o
   1  18   1     4001.94     3840.89    158.25 o
   2  18   1     3228.46     3134.07    169.71 o
   3  18   1     3466.43     3279.49    119.61 o
   4  18   1     1859.42     1697.42    102.44 o
   5  18   1     2479.04     2332.82    122.43 o
   6  18   1      322.85      369.23     58.37 o
   7  18   1     2184.61     2295.38    227.80 o
   8  18   1      271.09      295.75     80.86 o
   9  18   1     2033.44     1793.31    115.39 o
  10  18   1      189.63      309.40     69.06 o
  11  18   1     1273.71     1143.27     99.37 o
  12  18   1      204.49      186.68     73.28 o
  13  18   1      584.23      484.70     87.63 o
 -12  19   1      116.20      102.71     58.90 o
 -11  19   1     1131.99     1255.21     83.40 o
 -10  19   1      435.03      482.04     59.39 o
  -9  19   1     1646.97     1752.72    227.80 o
  -8  19   1      898.09      837.31     81.92 o
  -7  19   1     1977.71     1995.26    142.00 o
  -6  19   1     1036.80     1009.33     83.33 o
  -5  19   1     1066.42     1113.37     86.49 o
  -4  19   1     1458.66     1329.69     73.77 o
  -3  19   1     1368.93     1414.84     76.24 o
  -2  19   1     1506.28     1543.25     94.56 o
  -1  19   1     1303.05     1259.17     84.30 o
   0  19   1     2375.56     2286.07    113.60 o
   1  19   1     1365.03     1392.79     73.96 o
   2  19   1     2668.49     2504.91    101.73 o
   3  19   1      654.34      617.79     68.22 o
   4  19   1     3593.79     3425.04    163.70 o
   5  19   1      380.00      403.89     62.71 o
   6  19   1     1839.43     1740.53    109.75 o
   7  19   1      220.64      190.25    130.17 o
   8  19   1     1856.02     1775.32    113.95 o
   9  19   1      148.84       32.54     59.97 o
  10  19   1     1346.36     1474.27    111.70 o
  11  19   1       90.57      135.02     71.88 o
  12  19   1     1186.05     1249.72    110.63 o
 -11  20   1      137.95      258.31     74.34 o
 -10  20   1      904.98     1024.77     98.48 o
  -9  20   1      417.78      414.69     74.13 o
  -8  20   1     1124.88     1290.19     99.37 o
  -7  20   1      813.54      759.45     81.50 o
  -6  20   1     1251.22     1290.86     96.55 o
  -5  20   1     1107.02     1171.34     89.50 o
  -4  20   1     1069.52     1020.84     96.50 o
  -3  20   1     1533.16     1498.15     79.38 o
  -2  20   1     1541.10     1590.98     97.35 o
  -1  20   1     1767.29     1936.62    104.60 o
   0  20   1     1327.52     1323.18     88.48 o
   1  20   1     1696.18     1743.01     84.15 o
   2  20   1      822.29      767.44     59.56 o
   3  20   1     2526.41     2537.99    106.19 o
   4  20   1      418.95      393.42     63.44 o
   5  20   1     2131.60     2249.43    127.46 o
   6  20   1      471.51      451.57     69.02 o
   7  20   1     1369.54     1265.76     98.13 o
   8  20   1      164.29       64.78     62.57 o
   9  20   1     1564.51     1747.98    119.55 o
  10  20   1       49.98       50.59     67.95 o
  11  20   1     1449.54     1469.64    116.80 o
 -10  21   1      195.92      124.25    116.36 o
  -9  21   1      990.63     1119.72     99.90 o
  -8  21   1      427.05      487.63     76.64 o
  -7  21   1     1018.21     1031.66     92.32 o
  -6  21   1      821.75      775.91     82.27 o
  -5  21   1     1213.08     1169.58     91.79 o
  -4  21   1     1379.18     1338.65     78.97 o
  -3  21   1     1915.46     1898.22     93.15 o
  -2  21   1     1264.51     1291.95     90.52 o
  -1  21   1     1402.01     1292.33     91.71 o
   0  21   1     1339.44     1545.56     98.25 o
   1  21   1      800.54      767.53     70.12 o
   2  21   1     1390.41     1539.95     81.54 o
   3  21   1      374.29      389.84     52.35 o
   4  21   1     1889.51     1795.90    126.22 o
   5  21   1      384.59      351.90     66.23 o
   6  21   1     1284.17     1315.94    183.42 o
   7  21   1      303.73      239.03     68.16 o
   8  21   1     1295.10     1259.17    102.95 o
   9  21   1      130.82      103.46     99.60 o
  10  21   1      798.46      832.29    143.98 o
  -8  22   1      779.59      813.54    149.89 o
  -7  22   1      272.14      210.82     73.96 o
  -6  22   1      443.37      447.71    132.14 o
  -5  22   1     1041.77     1066.74     91.25 o
  -4  22   1     1043.36     1049.55     74.63 o
  -3  22   1     1161.60     1161.73    126.46 o
  -2  22   1     1056.19     1023.57     72.08 o
  -1  22   1     1220.65     1546.12    101.81 o
   0  22   1      440.27      505.85     55.77 o
   1  22   1     1290.83     1188.81    115.64 o
   2  22   1      290.00      205.66     50.45 o
   3  22   1     1286.83     1264.64     76.24 o
   4  22   1      117.82      110.29     60.37 o
   5  22   1     1760.80     1679.82    111.95 o
   6  22   1      460.93      378.47     73.56 o
   7  22   1     1188.57     1344.87    201.17 o
   8  22   1      415.03      410.56     78.71 o
  -6  23   1      514.14      575.47     99.60 o
  -5  23   1      588.56      707.99     81.40 o
  -4  23   1      864.20     1038.92     75.38 o
  -3  23   1     1101.08     1208.06     78.62 o
  -2  23   1      832.43      815.92     72.84 o
  -1  23   1      787.90      798.89    121.29 o
   0  23   1      739.42      810.17     92.41 o
   1  23   1      346.63      329.34     54.98 o
   2  23   1      825.13      906.66     98.22 o
   3  23   1      114.26       16.20     62.05 o
   4  23   1     1444.84     1468.60    105.12 o
   5  23   1      331.42      374.17     72.52 o
   6  23   1     1009.88      908.85     91.54 o
  -2  24   1     1083.15     1079.55     78.42 o
  -1  24   1      371.15      451.17     52.75 o
   0  24   1      622.01      608.73     76.40 o
   1  24   1      496.53      451.80     60.99 o
   2  24   1      310.57      336.11     58.40 o
 -19   0   2      903.38      755.38    149.89 o
 -18   0   2      684.09      773.13    143.98 o
 -17   0   2     3668.07     3757.16    299.78 o
 -16   0   2      827.39      800.74    134.11 o
 -15   0   2    10066.87     9831.73    629.15 o
 -14   0   2     1824.09     2078.10    381.63 o
 -13   0   2     9613.66     8804.67    818.49 o
 -12   0   2     3024.33     2805.00    331.34 o
 -11   0   2     7335.10     7097.85    318.65 o
 -10   0   2      906.82      883.48    110.45 o
  -9   0   2    39916.43    36201.99   2333.19 o
  -8   0   2       38.62      134.34     36.78 o
  -7   0   2    47410.82    46786.12   1917.58 o
  -6   0   2      420.74      531.87     51.28 o
  -5   0   2    57166.30    56763.49   2318.52 o
  -4   0   2      401.24      396.61     24.84 o
  -3   0   2    77828.33    75135.55   2273.60 o
  -2   0   2    14676.24    16527.15    507.66 o
  -1   0   2    21444.92    26186.08    948.69 o
   0   0   2     6433.79     5847.34    171.07 o
   1   0   2    15989.55    15326.47    433.27 o
   2   0   2    15334.31    15509.36    563.43 o
   3   0   2   107785.76   111440.73   6437.47 o
   4   0   2     1590.90     1551.97     80.11 o
   5   0   2    67527.38    68484.91   2797.57 o
   6   0   2     1538.69     1469.22     95.65 o
   7   0   2    16257.24    16315.56    681.26 o
   8   0   2     5526.19     4746.62    845.11 o
   9   0   2    13437.86     8833.77    542.37 o
  10   0   2    12820.44    11346.92    784.96 o
  11   0   2    10986.53    10304.54    615.35 o
  12   0   2     7033.54     6575.97   1024.59 o
  13   0   2     5728.90     4997.45    608.44 o
  14   0   2     3324.72     3739.72    206.10 o
  15   0   2     1462.37     1898.62    137.36 o
  16   0   2     2882.48     3138.03    186.63 o
  17   0   2      563.97      655.19     94.71 o
  18   0   2     2869.54     3206.90    285.98 o
  19   0   2      279.40      640.99    151.86 o
 -19   1   2      718.86      593.00     98.13 o
 -17   1   2      547.12      579.37     90.62 o
 -16   1   2     4262.79     4469.41    235.68 o
 -15   1   2     1406.18     1694.64    197.23 o
 -14   1   2     7836.39     7505.31    282.62 o
 -13   1   2     1277.13     1377.10    169.95 o
 -12   1   2     3278.90     3190.83    215.70 o
 -11   1   2      946.09     1082.18     64.16 o
 -10   1   2    20349.51    19907.31    608.06 o
  -9   1   2      489.30      544.52     38.62 o
  -8   1   2    33315.51    31385.21    914.39 o
  -7   1   2       15.54       48.52     20.57 o
  -6   1   2    73672.59    71359.13   2057.56 o
  -5   1   2      355.18      367.03     25.34 o
  -4   1   2    62524.18    62550.92   1530.02 o
  -3   1   2       21.43       35.52     10.50 o
  -2   1   2    58368.63    60416.21   1303.61 o
  -1   1   2     8181.55     8648.48    225.16 o
   0   1   2    50657.40    53130.85   1057.53 o
   1   1   2     5183.25     5638.70    124.39 o
   2   1   2   129952.80   130105.00   3286.97 o
   3   1   2    12794.52    12534.43    520.19 o
   4   1   2    62559.21    61981.82   1785.14 o
   5   1   2     5370.92     5260.79    161.71 o
   6   1   2    24628.69    23736.42    692.51 o
   7   1   2    19673.22    19809.14    858.65 o
   8   1   2    17509.93    18861.44    641.84 o
   9   1   2     8819.67     8351.53    356.41 o
  10   1   2     9663.75     9582.73    341.98 o
  11   1   2    12527.51    11817.07    509.56 o
  12   1   2     9134.13     7968.87    496.75 o
  13   1   2     5123.66     4810.69    548.85 o
  14   1   2     3326.85     3546.14    137.28 o
  15   1   2     2652.60     2893.69    153.44 o
  16   1   2     1149.60     1378.27     84.72 o
  17   1   2     3169.80     3408.22    287.32 o
  18   1   2      533.85      726.36     86.10 o
  19   1   2     1652.41     2072.85    228.78 o
 -19   2   2      821.50      716.05    164.68 o
 -18   2   2      626.10      755.66    153.84 o
 -17   2   2     2843.82     2548.13    167.94 o
 -16   2   2      738.56      824.91     97.50 o
 -15   2   2     7284.57     7546.06    285.29 o
 -14   2   2     2037.38     1978.99    109.45 o
 -13   2   2    12509.07    10869.07    392.07 o
 -12   2   2     3469.89     2762.79    131.17 o
 -11   2   2    10262.44     9733.43    465.24 o
 -10   2   2      573.25      654.95     43.77 o
  -9   2   2    25420.11    25561.29    824.69 o
  -8   2   2       11.92       34.26     21.89 o
  -7   2   2    53048.91    52792.10   1713.03 o
  -6   2   2      665.66      782.08     61.77 o
  -5   2   2    61251.88    61773.15   2069.02 o
  -4   2   2      116.00      173.63     15.44 o
  -3   2   2    42408.89    44486.17    901.10 o
  -2   2   2     2904.03     3299.14     69.30 o
  -1   2   2    32281.94    31845.77    658.99 o
   0   2   2    33811.59    35279.63    781.95 o
   1   2   2   178162.31   189828.13   4206.11 o
   2   2   2    12202.62    12865.07    332.06 o
   3   2   2    42946.04    43475.20   1322.13 o
   4   2   2     8149.18     8223.87    206.36 o
   5   2   2    40279.00    38665.07   1152.40 o
   6   2   2    12135.44    12481.60    425.87 o
   7   2   2    25995.29    25338.57   1095.72 o
   8   2   2     8698.80     8812.89    268.23 o
   9   2   2    11522.87    12028.26    362.65 o
  10   2   2    10561.58     9910.11    303.47 o
  11   2   2    12692.77    12287.27    457.44 o
  12   2   2     7271.83     5720.41    220.89 o
  13   2   2     7827.13     6998.45    596.39 o
  14   2   2     3347.19     3512.82    309.72 o
  15   2   2     1192.14     1308.47    100.77 o
  16   2   2     2343.44     2562.07    116.32 o
  17   2   2      579.12      600.79     77.85 o
  18   2   2     2605.82     3011.21    155.82 o
  19   2   2      329.02      537.47    103.83 o
 -19   3   2      718.42      755.49    105.88 o
 -18   3   2     1356.78     1039.38    153.84 o
 -17   3   2      696.10      803.16     97.96 o
 -16   3   2     3741.02     3576.42    229.81 o
 -15   3   2     1330.32     1489.88     95.53 o
 -14   3   2     9637.30     9065.56    335.48 o
 -13   3   2     4101.50     3703.94    162.70 o
 -12   3   2    10348.93     8266.16    588.15 o
 -11   3   2      792.39      891.43     83.40 o
 -10   3   2    16577.31    16802.59    498.47 o
  -9   3   2      791.18      853.62     45.57 o
  -8   3   2    22093.53    20450.80    598.82 o
  -7   3   2      123.01      119.55     20.40 o
  -6   3   2    42468.56    41272.32   1380.47 o
  -5   3   2      416.76      415.91     39.28 o
  -4   3   2    61929.41    63608.53   1547.63 o
  -3   3   2      144.34      154.81     12.50 o
  -2   3   2    58714.86    62370.22   1293.54 o
  -1   3   2     6728.68     6755.18    154.64 o
   0   3   2    91619.42    95392.64   1976.34 o
   1   3   2    11468.97    12580.01    273.28 o
   2   3   2    54888.43    56564.79   1432.80 o
   3   3   2     9272.43     9272.72    389.09 o
   4   3   2    37350.03    34644.64   1510.47 o
   5   3   2     2087.58     1856.62    114.44 o
   6   3   2    17233.73    16623.71    488.37 o
   7   3   2    12109.63    12568.07    374.48 o
   8   3   2    13170.93    13473.25    401.83 o
   9   3   2    10264.58    10754.86    325.90 o
  10   3   2     8315.83     8110.25    298.14 o
  11   3   2    10471.81     9782.29    454.91 o
  12   3   2     9820.04     7406.41    628.83 o
  13   3   2     8361.61     6183.16    239.48 o
  14   3   2     2292.31     2308.20    115.58 o
  15   3   2     4023.70     4365.36    175.57 o
  16   3   2     1002.38     1129.83     90.32 o
  17   3   2     2307.75     2625.54    141.77 o
  18   3   2      324.86      321.57     73.15 o
  19   3   2     1483.95     1600.72    114.79 o
 -19   4   2     1110.80      895.23    109.15 o
 -18   4   2      650.00      604.00     93.94 o
 -17   4   2     2121.88     2268.10    224.84 o
 -16   4   2      963.28     1112.79     86.98 o
 -15   4   2     4586.08     4575.62    194.31 o
 -14   4   2      819.34      920.09     78.57 o
 -13   4   2    11311.31    10133.09    368.17 o
 -12   4   2      993.83      898.97     70.27 o
 -11   4   2    16720.21    15396.46    535.15 o
 -10   4   2      559.50      533.24     42.70 o
  -9   4   2    21054.14    20098.13    683.59 o
  -8   4   2      356.82      396.94     32.02 o
  -7   4   2    20007.48    17880.30    523.36 o
  -6   4   2      187.47      246.09     26.64 o
  -5   4   2    28588.51    27870.59   1208.84 o
  -4   4   2     1883.35     2161.50     61.79 o
  -3   4   2    61600.30    63618.42   1373.60 o
  -2   4   2      254.12      251.91     12.02 o
  -1   4   2    56607.42    57538.40   1150.39 o
   0   4   2    10811.95    10942.24    222.90 o
   1   4   2    81242.09    82063.17   1808.31 o
   2   4   2    15551.16    15528.30    442.07 o
   3   4   2    32314.38    32943.87    932.69 o
   4   4   2     7578.48     7253.00    203.30 o
   5   4   2    30679.75    31109.81    765.60 o
   6   4   2     4617.16     4444.62    140.71 o
   7   4   2    17491.99    17636.03    519.19 o
   8   4   2     9542.94     9556.42    289.91 o
   9   4   2    14102.57    14579.20    436.11 o
  10   4   2     7346.32     7153.73    264.27 o
  11   4   2    15524.51    15517.93    537.22 o
  12   4   2     4556.16     4030.36    348.72 o
  13   4   2     5496.44     3969.75    168.67 o
  14   4   2     2679.61     2547.80    121.84 o
  15   4   2     1097.80     1155.29     87.24 o
  16   4   2     2986.90     3409.72    161.96 o
  17   4   2      776.94      893.20     87.06 o
  18   4   2     2272.44     2762.38    149.71 o
  19   4   2      403.18      617.94     94.98 o
 -19   5   2      446.26      422.81     96.74 o
 -18   5   2     1231.68     1062.85    112.10 o
 -17   5   2     1333.06     1323.02     96.45 o
 -16   5   2     1990.87     1891.53    113.42 o
 -15   5   2      743.50      761.36    109.69 o
 -14   5   2     5529.85     5257.37    213.54 o
 -13   5   2     1290.40     1266.48     85.95 o
 -12   5   2     9911.05     8329.16    406.36 o
 -11   5   2      918.79      839.83     63.83 o
 -10   5   2    15295.67    14789.52    511.62 o
  -9   5   2      405.09      399.29     41.30 o
  -8   5   2    22094.20    20923.80    708.63 o
  -7   5   2      822.89      965.37     71.81 o
  -6   5   2    28820.18    28849.21   1116.46 o
  -5   5   2     1009.35     1184.54     51.24 o
  -4   5   2    47500.58    47667.37   1169.83 o
  -3   5   2     1576.78     1533.71     48.46 o
  -2   5   2    49725.38    51435.75   1242.21 o
  -1   5   2     2696.92     2622.00     61.63 o
   0   5   2    58211.16    60134.61   1205.08 o
   1   5   2     2802.44     2795.18     79.89 o
   2   5   2    39851.64    38797.65    901.03 o
   3   5   2     3479.11     3125.29     88.93 o
   4   5   2    28847.71    27327.23    738.67 o
   5   5   2    10376.49    10011.17    264.09 o
   6   5   2    25244.74    25495.13    630.61 o
   7   5   2     6543.21     6638.18    204.55 o
   8   5   2    17433.76    18451.02    545.07 o
   9   5   2     7826.54     8043.72    249.22 o
  10   5   2     9660.97     9948.68    305.67 o
  11   5   2     9449.65     9569.42    296.80 o
  12   5   2     7285.74     6734.80    397.12 o
  13   5   2     2794.94     2304.55    249.93 o
  14   5   2     1092.75     1031.44    103.19 o
  15   5   2     3385.10     3559.07    177.78 o
  16   5   2      932.08     1099.05     90.54 o
  17   5   2     2384.79     2898.92    150.19 o
  18   5   2      553.28      772.01     85.56 o
  19   5   2     1071.19     1182.03    103.16 o
 -18   6   2      599.68      682.37    142.00 o
 -17   6   2     1561.48     1470.42    127.46 o
 -16   6   2      968.48     1000.12     85.95 o
 -15   6   2     3994.00     3652.62    172.93 o
 -14   6   2      562.11      570.27     68.35 o
 -13   6   2     6502.36     6322.37    244.23 o
 -12   6   2     1329.27     1196.57     80.59 o
 -11   6   2    11627.16     9772.84    526.76 o
 -10   6   2     2055.32     2106.45    101.85 o
  -9   6   2    21665.12    21563.49    733.67 o
  -8   6   2     1066.17     1197.13     85.06 o
  -7   6   2    24500.01    24479.88    825.90 o
  -6   6   2     2035.99     2348.37     81.59 o
  -5   6   2    25974.70    26007.38    755.36 o
  -4   6   2       14.18       25.70     11.26 o
  -3   6   2    49566.07    48866.52   1385.63 o
  -2   6   2     2603.81     2539.60     69.75 o
  -1   6   2    42404.47    43102.86    921.34 o
   0   6   2     1423.28     1349.74     33.48 o
   1   6   2    23212.62    23638.01    531.16 o
   2   6   2      160.08      170.10     15.43 o
   3   6   2    20052.93    19925.72    513.68 o
   4   6   2    16235.90    16870.32    437.11 o
   5   6   2    23255.34    22329.76    550.71 o
   6   6   2     9047.93     9035.40    229.62 o
   7   6   2    22931.04    22233.98    552.05 o
   8   6   2     7545.75     7564.28    234.14 o
   9   6   2    12601.24    12840.31    386.52 o
  10   6   2     3366.23     3385.07    122.09 o
  11   6   2     3476.41     3455.21    142.91 o
  12   6   2     4820.26     4503.09    198.87 o
  13   6   2     1432.39     1243.20    197.73 o
  14   6   2     2923.76     2554.41    326.72 o
  15   6   2     2240.56     2316.64    170.79 o
  16   6   2     2841.81     3385.84    162.68 o
  17   6   2      851.77      949.43    112.68 o
  18   6   2     1316.63     1671.42    114.11 o
  19   6   2      240.27      118.34    118.34 o
 -18   7   2     1211.29     1265.81    128.30 o
 -17   7   2     1113.66     1188.13    122.02 o
 -16   7   2     1332.45     1183.07    294.85 o
 -15   7   2      316.61      487.00     68.60 o
 -14   7   2     4794.04     4345.14    184.45 o
 -13   7   2      771.12      982.18     78.00 o
 -12   7   2     7613.07     6931.75    262.16 o
 -11   7   2      851.19      830.32     66.54 o
 -10   7   2    14805.51    14141.75    492.63 o
  -9   7   2     1115.11     1069.23     64.96 o
  -8   7   2    20680.47    20007.67    677.86 o
  -7   7   2      144.80      171.89     24.49 o
  -6   7   2    23454.02    24157.55    703.09 o
  -5   7   2      566.18      592.69     30.77 o
  -4   7   2    35865.82    36977.14    947.27 o
  -3   7   2     3829.08     3922.54    130.10 o
  -2   7   2    44188.14    45957.95   1106.74 o
  -1   7   2     2705.69     2933.56     79.30 o
   0   7   2    34433.33    35963.88    766.63 o
   1   7   2      107.14      135.82     11.45 o
   2   7   2    35743.51    36586.17    857.20 o
   3   7   2      853.78      879.80     37.12 o
   4   7   2    24305.98    25136.79    645.19 o
   5   7   2     7725.59     7602.06    186.59 o
   6   7   2    30030.52    29743.31    730.50 o
   7   7   2     9713.76     9422.28    257.54 o
   8   7   2    17622.85    17264.29    434.53 o
   9   7   2     6556.67     6940.64    185.99 o
  10   7   2     6216.85     6304.92    202.78 o
  11   7   2     7434.17     7263.81    232.66 o
  12   7   2     3661.40     3188.08    267.55 o
  13   7   2     2839.54     2480.23    248.50 o
  14   7   2     2011.87     1729.37    153.01 o
  15   7   2     3784.08     3894.85    285.51 o
  16   7   2     1455.84     1521.89    170.31 o
  17   7   2     1597.39     1616.17    111.38 o
  18   7   2      417.10      484.87     97.50 o
 -18   8   2      621.89      596.49     80.10 o
 -17   8   2     1613.34     1479.20    197.23 o
 -16   8   2     1234.54     1237.35    141.02 o
 -15   8   2     1787.51     1776.02    116.91 o
 -14   8   2      776.09      812.70     74.80 o
 -13   8   2     4435.00     4244.32    178.69 o
 -12   8   2      265.93      291.29     54.29 o
 -11   8   2    12527.03    11406.67    478.14 o
 -10   8   2     1470.49     1479.06     84.16 o
  -9   8   2    12783.93    12227.11    426.17 o
  -8   8   2     1639.04     1748.34     73.30 o
  -7   8   2    15838.19    15813.41    466.15 o
  -6   8   2       38.01       78.86     18.08 o
  -5   8   2    22305.53    23194.43    674.46 o
  -4   8   2     2434.01     2565.31     79.40 o
  -3   8   2    28241.76    28506.31    693.24 o
  -2   8   2     1947.76     2053.85     60.47 o
  -1   8   2    40744.94    42082.24   1014.92 o
   0   8   2     1479.05     1503.41     41.06 o
   1   8   2    29611.36    30761.73    641.10 o
   2   8   2      464.64      485.33     25.26 o
   3   8   2    18445.69    19258.53    498.42 o
   4   8   2     7825.69     8034.38    215.28 o
   5   8   2    28798.81    28560.69    672.11 o
   6   8   2     6885.86     6904.91    158.50 o
   7   8   2    23908.09    23601.15    586.40 o
   8   8   2     7587.32     7422.86    260.41 o
   9   8   2     8665.50     8426.39    220.51 o
  10   8   2     2582.51     2549.49     85.64 o
  11   8   2     2322.74     2241.94    116.10 o
  12   8   2     4206.43     3923.73    242.45 o
  13   8   2     1724.97     1320.88     93.10 o
  14   8   2     3552.83     2976.41    212.97 o
  15   8   2     1456.71     1273.04    155.49 o
  16   8   2     2641.45     2560.40    170.73 o
  17   8   2      830.94      976.23    112.94 o
  18   8   2      869.77     1067.39    178.49 o
 -18   9   2     1148.85     1238.58    195.25 o
 -17   9   2      892.12      830.21    112.55 o
 -16   9   2     1080.21      907.37     86.64 o
 -15   9   2      546.91      594.03     72.85 o
 -14   9   2     2619.93     2500.89    129.39 o
 -13   9   2      938.83     1020.23     78.08 o
 -12   9   2     6333.93     6192.56    238.85 o
 -11   9   2      130.41      175.03     49.00 o
 -10   9   2    11723.83    10530.21    592.78 o
  -9   9   2     1791.58     1706.18     91.63 o
  -8   9   2    10443.43    10212.56    358.57 o
  -7   9   2     1910.87     1887.86     71.21 o
  -6   9   2    11754.03    11210.08    331.93 o
  -5   9   2      569.54      582.78     44.85 o
  -4   9   2    30352.79    29928.26    674.06 o
  -3   9   2       22.60        2.74     17.36 o
  -2   9   2    35580.07    35791.33    867.34 o
  -1   9   2      464.27      462.94     25.63 o
   0   9   2    22083.49    21981.43    473.43 o
   1   9   2     5389.28     5734.93    124.94 o
   2   9   2    15769.11    16092.77    338.23 o
   3   9   2     3337.13     3198.20     92.74 o
   4   9   2    11872.60    11814.15    310.77 o
   5   9   2     4943.39     4748.17    133.29 o
   6   9   2    12855.56    12608.43    304.47 o
   7   9   2     6001.04     6005.55    142.17 o
   8   9   2     7243.44     7202.63    189.58 o
   9   9   2     2433.35     2437.85    119.51 o
  10   9   2     1910.66     1830.77     92.94 o
  11   9   2     2789.06     2788.30    103.87 o
  12   9   2     2044.12     1757.05     81.23 o
  13   9   2     2753.23     2457.39    147.46 o
  14   9   2     1310.02     1367.58    175.53 o
  15   9   2     3448.53     2319.38    228.78 o
  16   9   2     1515.41     1454.57    129.68 o
  17   9   2      968.79      905.39    111.33 o
  18   9   2      426.40      490.88    100.93 o
 -17  10   2      792.86      778.18    151.86 o
 -16  10   2      648.66      525.35     74.67 o
 -15  10   2     1176.48     1265.23    157.78 o
 -14  10   2      662.15      609.88     68.68 o
 -13  10   2     3060.16     3018.86    139.81 o
 -12  10   2       72.07      108.16     50.33 o
 -11  10   2     9098.31     8513.85    311.53 o
 -10  10   2      119.31      217.52     47.85 o
  -9  10   2    10530.86     9395.96    472.33 o
  -8  10   2      978.39     1085.97    111.39 o
  -7  10   2     7838.25     8050.07    244.83 o
  -6  10   2      224.22      267.39     22.24 o
  -5  10   2     9304.43     9048.45    289.95 o
  -4  10   2      802.23      864.79     35.58 o
  -3  10   2    24499.64    23710.21    579.60 o
  -2  10   2       55.48       31.08     19.21 o
  -1  10   2    26696.14    26296.22    638.77 o
   0  10   2      837.18      783.88     33.74 o
   1  10   2    17630.15    17362.96    362.93 o
   2  10   2     2142.46     2030.08     52.52 o
   3  10   2    10243.27     9851.31    259.30 o
   4  10   2     4755.62     4611.97    129.77 o
   5  10   2    13189.72    12858.99    338.41 o
   6  10   2     6353.41     6222.50    156.83 o
   7  10   2    13621.96    13376.45    324.13 o
   8  10   2     2942.78     2877.90    100.62 o
   9  10   2     9998.88     9942.64    418.75 o
  10  10   2      514.14      518.03     52.95 o
  11  10   2     1056.35     1097.88     70.01 o
  12  10   2     3116.65     3247.18    134.81 o
  13  10   2     1272.08     1294.52     80.52 o
  14  10   2     3635.52     3567.75    161.29 o
  15  10   2     1296.83     1058.29    230.38 o
  16  10   2     1347.48     1054.67    131.91 o
  17  10   2      471.26      221.95    155.95 o
 -17  11   2      890.79      893.44    183.42 o
 -16  11   2      850.00      834.63     84.98 o
 -15  11   2      535.89      609.80     73.92 o
 -14  11   2     1785.72     1888.74    192.30 o
 -13  11   2      479.03      500.59     64.28 o
 -12  11   2     3906.46     3880.68    253.64 o
 -11  11   2       32.00      105.43     49.06 o
 -10  11   2     8013.99     7886.42    290.20 o
  -9  11   2      127.97      177.94     45.36 o
  -8  11   2     7880.06     7250.28    347.78 o
  -7  11   2       52.67       65.65     24.16 o
  -6  11   2     7104.76     7064.57    183.89 o
  -5  11   2      122.76      114.48     26.71 o
  -4  11   2    12986.19    12457.94    311.53 o
  -3  11   2       91.52       71.42     26.64 o
  -2  11   2    18732.96    18353.82    450.84 o
  -1  11   2      980.44     1044.25     42.72 o
   0  11   2    19991.23    19928.91    447.81 o
   1  11   2      725.76      731.19     32.26 o
   2  11   2    10245.44     9816.62    226.74 o
   3  11   2     1098.44     1021.92     62.91 o
   4  11   2     5860.81     5489.06    152.56 o
   5  11   2     8746.55     8810.30    236.51 o
   6  11   2    11031.23    10367.41    307.73 o
   7  11   2     2249.80     2255.98     88.84 o
   8  11   2    13550.15    12799.30    339.93 o
   9  11   2      256.15      319.24     36.27 o
  10  11   2     2429.67     2374.25    179.52 o
  11  11   2     1801.88     1793.14    132.11 o
  12  11   2     1094.25      971.81     80.76 o
  13  11   2     2586.90     2555.98    120.73 o
  14  11   2      922.04      901.24     74.58 o
  15  11   2     2281.72     2071.35    214.88 o
  16  11   2     1026.31      780.20    139.27 o
  17  11   2      875.15      825.26    200.56 o
 -17  12   2      494.48      272.17    153.84 o
 -16  12   2      587.34      677.57     99.51 o
 -15  12   2      839.18      990.99    103.90 o
 -14  12   2      400.50      433.83     66.94 o
 -13  12   2     1935.10     2160.58    166.66 o
 -12  12   2      311.84      296.59     56.86 o
 -11  12   2     6425.65     6876.87    259.88 o
 -10  12   2     1079.66     1329.58     82.72 o
  -9  12   2     7518.35     7495.97    445.20 o
  -8  12   2     1316.18     1355.46    107.04 o
  -7  12   2     5727.68     5344.02    161.34 o
  -6  12   2      128.22      149.84     20.43 o
  -5  12   2     7760.49     7612.99    209.56 o
  -4  12   2        5.37      -16.55     27.43 o
  -3  12   2    21183.20    21045.88    519.29 o
  -2  12   2       47.12       76.32     23.24 o
  -1  12   2    15401.20    15995.51    396.38 o
   0  12   2      525.99      572.41     26.87 o
   1  12   2    10589.03    10666.09    245.00 o
   2  12   2      646.34      688.21     28.37 o
   3  12   2     8375.48     8501.21    226.23 o
   4  12   2     3519.10     3671.41    121.40 o
   5  12   2     7057.31     6675.26    205.44 o
   6  12   2     3641.59     3517.00    119.77 o
   7  12   2     5139.12     4873.19    165.43 o
   8  12   2     3020.33     3031.13    112.93 o
   9  12   2     6171.36     5770.15    233.43 o
  10  12   2     2596.03     2524.20     92.55 o
  11  12   2     1016.47      962.94     61.77 o
  12  12   2     2112.91     2270.62    200.49 o
  13  12   2      498.38      492.59     83.56 o
  14  12   2     1716.27     1762.94     98.78 o
  15  12   2      377.79      263.49     66.75 o
  16  12   2     1026.57      904.36    153.66 o
  17  12   2      144.35      106.80     64.49 o
 -16  13   2      497.76      481.94     95.14 o
 -15  13   2      348.37      323.02     81.01 o
 -14  13   2     1138.56     1214.91    167.64 o
 -13  13   2      213.43      218.53     69.59 o
 -12  13   2     2375.55     2483.08    220.89 o
 -11  13   2      243.36      303.92     54.50 o
 -10  13   2     6675.69     6879.25    393.47 o
  -9  13   2     1320.40     1333.65     65.73 o
  -8  13   2     4561.59     4499.63    220.91 o
  -7  13   2      481.19      565.50     50.80 o
  -6  13   2     4373.95     4239.99    133.13 o
  -5  13   2      937.79      957.57     48.43 o
  -4  13   2     9180.81     9091.90    275.12 o
  -3  13   2      737.84      754.20     39.42 o
  -2  13   2    18517.83    19350.17    559.28 o
  -1  13   2      107.36      130.63     25.45 o
   0  13   2     7760.91     8251.21    194.16 o
   1  13   2      290.08      318.84     23.95 o
   2  13   2     7724.17     7885.60    200.80 o
   3  13   2     1314.70     1410.56     62.01 o
   4  13   2     7526.30     7269.51    221.89 o
   5  13   2     1668.79     1582.09     70.30 o
   6  13   2     3879.68     3690.48    126.55 o
   7  13   2     2885.04     2810.40    104.30 o
   8  13   2     5065.82     4933.52    162.29 o
   9  13   2     2102.08     2145.92     93.80 o
  10  13   2     2469.23     2418.43     90.98 o
  11  13   2     1534.72     1587.91    141.48 o
  12  13   2      736.56      750.76     71.45 o
  13  13   2     1189.95     1130.75     69.36 o
  14  13   2      483.22      480.21     63.85 o
  15  13   2     1157.87     1135.91     84.71 o
  16  13   2      384.69      393.41     97.38 o
 -16  14   2      139.93      376.70    143.98 o
 -15  14   2      585.60      605.32     94.61 o
 -14  14   2      185.76      295.22     77.50 o
 -13  14   2     1337.13     1583.73    183.42 o
 -12  14   2      560.34      517.36     98.61 o
 -11  14   2     1568.98     1540.34    167.64 o
 -10  14   2      576.15      609.96     55.19 o
  -9  14   2     1602.94     1647.24    117.05 o
  -8  14   2      244.48      246.11     40.07 o
  -7  14   2     5200.94     4885.99    203.77 o
  -6  14   2        2.48       21.67     28.13 o
  -5  14   2     5091.35     4962.64    159.47 o
  -4  14   2      237.63      275.18     52.77 o
  -3  14   2     5548.37     5536.62    165.04 o
  -2  14   2      274.04      280.65     34.01 o
  -1  14   2     8050.01     7816.34    284.60 o
   0  14   2      345.88      322.18     29.50 o
   1  14   2     8924.25     9120.88    230.88 o
   2  14   2       40.37       16.71     31.01 o
   3  14   2     4596.55     4685.83    150.45 o
   4  14   2      967.97      919.80     51.02 o
   5  14   2     5237.16     4792.21    154.55 o
   6  14   2     1403.78     1368.56     67.06 o
   7  14   2     3235.08     3216.48    116.73 o
   8  14   2     1412.05     1403.74     70.03 o
   9  14   2     1749.51     1833.12     83.99 o
  10  14   2     1519.30     1526.92     78.33 o
  11  14   2      944.03      947.73     64.65 o
  12  14   2      967.66     1008.52     86.46 o
  13  14   2      781.51      759.85    134.93 o
  14  14   2      764.52      862.93     91.38 o
  15  14   2      269.47      294.29     50.98 o
  16  14   2      406.54      508.84    143.98 o
 -15  15   2      220.31      303.51     89.74 o
 -14  15   2      817.53      845.42     98.28 o
 -13  15   2      222.98      390.70    144.96 o
 -12  15   2     1462.19     1647.27    113.64 o
 -11  15   2      237.61      284.47     52.94 o
 -10  15   2     2230.14     2184.18    135.48 o
  -9  15   2      203.56      159.03     67.58 o
  -8  15   2     2868.43     2672.87    133.54 o
  -7  15   2      117.34      103.90     34.82 o
  -6  15   2     6612.00     6088.30    243.10 o
  -5  15   2       24.56        9.38     33.55 o
  -4  15   2     1060.72     1042.63     57.66 o
  -3  15   2      270.06      334.62     46.58 o
  -2  15   2     3177.91     3228.23    107.77 o
  -1  15   2      397.35      339.99     38.87 o
   0  15   2     6876.54     6923.14    201.14 o
   1  15   2      106.62      124.53     26.39 o
   2  15   2     3233.17     3099.10     90.97 o
   3  15   2      160.47      102.52     31.14 o
   4  15   2     2393.33     2319.04     96.77 o
   5  15   2      753.99      842.24     51.34 o
   6  15   2     2357.87     2131.93     88.07 o
   7  15   2     1566.95     1588.87    105.81 o
   8  15   2     1689.41     1564.41     77.57 o
   9  15   2      938.53      931.88     61.06 o
  10  15   2     1162.82     1064.55     67.48 o
  11  15   2      858.24      851.67    101.72 o
  12  15   2      822.75      743.82    144.64 o
  13  15   2      709.60      721.76    169.61 o
  14  15   2      349.47      261.82     65.21 o
  15  15   2      620.50      569.92     74.94 o
 -14  16   2      198.08      244.37     64.12 o
 -13  16   2      673.43      730.38     72.35 o
 -12  16   2      338.43      348.64     57.65 o
 -11  16   2      560.67      509.42     85.86 o
 -10  16   2       98.96      -53.43     86.51 o
  -9  16   2     1317.16     1244.29     78.98 o
  -8  16   2       30.69       41.45     38.26 o
  -7  16   2     4021.08     3953.04    174.86 o
  -6  16   2       75.47      123.59     32.70 o
  -5  16   2     4362.91     3997.26    120.56 o
  -4  16   2        8.72        4.61     36.18 o
  -3  16   2     3666.24     3642.19    147.01 o
  -2  16   2      123.62      141.20     50.48 o
  -1  16   2     2806.14     2802.67     97.81 o
   0  16   2      329.82      380.85     39.96 o
   1  16   2     4016.52     4036.69    115.72 o
   2  16   2     1176.18     1174.94     54.09 o
   3  16   2     4836.09     4551.05    150.01 o
   4  16   2     1201.44     1263.13     75.52 o
   5  16   2     3831.95     3676.79    126.04 o
   6  16   2      467.55      484.75     45.86 o
   7  16   2      595.61      616.63     50.04 o
   8  16   2      784.17      792.50     55.69 o
   9  16   2      634.89      701.28     57.32 o
  10  16   2     1147.64     1246.50     73.62 o
  11  16   2      998.31      898.60     90.36 o
  12  16   2      429.85      431.90    102.56 o
  13  16   2      447.68      385.88     97.63 o
  14  16   2      492.96      468.77     87.06 o
 -13  17   2      252.56      304.96     62.27 o
 -12  17   2      475.18      330.47    121.07 o
 -11  17   2      213.95      104.83     70.59 o
 -10  17   2      663.12      721.14     62.09 o
  -9  17   2       88.97       71.97     43.21 o
  -8  17   2     1490.75     1510.90     79.05 o
  -7  17   2       30.73       51.82     34.60 o
  -6  17   2     4026.73     4170.86    148.77 o
  -5  17   2      334.95      352.12     47.15 o
  -4  17   2     2275.97     2312.29     96.72 o
  -3  17   2       52.19      -33.62     43.52 o
  -2  17   2     1915.57     1978.31    176.52 o
  -1  17   2       90.82       72.02     33.82 o
   0  17   2     2018.07     2097.15     74.02 o
   1  17   2      746.59      837.69     43.86 o
   2  17   2     2745.29     2816.53     89.87 o
   3  17   2     1751.43     1589.67     73.99 o
   4  17   2     5054.78     4994.93    163.74 o
   5  17   2      372.11      359.64     42.47 o
   6  17   2      837.77      882.04     56.60 o
   7  17   2      160.26      143.88     98.61 o
   8  17   2      398.13      324.27     63.97 o
   9  17   2      611.90      618.96     76.10 o
  10  17   2      745.04      853.25     87.89 o
  11  17   2      572.85      648.38     83.77 o
  12  17   2      575.64      575.20     84.98 o
  13  17   2      270.64      257.21    178.49 o
 -12  18   2      238.63      342.04     90.45 o
 -11  18   2      251.06      193.00     54.79 o
 -10  18   2       39.53      -43.02     45.15 o
  -9  18   2      787.88      793.80     68.56 o
  -8  18   2       18.41       51.19     39.29 o
  -7  18   2     2400.62     2531.72    107.74 o
  -6  18   2      163.51      189.61     54.94 o
  -5  18   2     1705.58     1840.94    147.56 o
  -4  18   2      458.14      427.92     49.17 o
  -3  18   2      876.94      918.54     76.92 o
  -2  18   2        0.41      -57.20     57.20 o
  -1  18   2      924.07     1088.49     73.40 o
   0  18   2      450.88      471.50     38.04 o
   1  18   2     2535.93     2814.84     98.21 o
   2  18   2       66.99       98.32     32.05 o
   3  18   2     2397.32     2620.89    151.49 o
   4  18   2      220.62      194.25     84.81 o
   5  18   2     1013.14     1111.24     83.54 o
   6  18   2       86.29       53.17     52.17 o
   7  18   2      175.33      133.02     88.75 o
   8  18   2      339.79      314.13     63.44 o
   9  18   2      344.97      318.65    176.52 o
  10  18   2     1263.55     1255.27    104.46 o
  11  18   2      670.75      717.19    104.53 o
  12  18   2      488.37      482.89     86.72 o
  13  18   2      259.12      122.28    128.20 o
 -11  19   2      124.37      101.11     54.09 o
 -10  19   2      125.24      129.14     50.06 o
  -9  19   2        5.54      -11.72     44.15 o
  -8  19   2      819.52      779.07     59.20 o
  -7  19   2       32.97       72.41     56.80 o
  -6  19   2     1978.42     2174.03    125.44 o
  -5  19   2      293.13      329.42     53.94 o
  -4  19   2      823.12      895.74     82.83 o
  -3  19   2       72.53       77.42     49.38 o
  -2  19   2      456.13      483.99    140.03 o
  -1  19   2      113.64      114.39     67.06 o
   0  19   2      711.19      838.55     47.59 o
   1  19   2      527.19      613.57     51.49 o
   2  19   2     1460.30     1568.01     97.17 o
   3  19   2      304.72      313.20     74.95 o
   4  19   2     1978.73     1920.42    109.75 o
   5  19   2        9.04       90.01     55.22 o
   6  19   2      205.66      245.24     60.56 o
   7  19   2       78.56      115.38     59.97 o
   8  19   2      228.29      159.75     64.15 o
   9  19   2      467.28      427.02     75.77 o
  10  19   2      247.17      343.17     74.85 o
  11  19   2      440.50      527.51     87.18 o
 -10  20   2       24.28      -21.96     48.21 o
  -9  20   2      143.44      213.91     50.02 o
  -8  20   2        2.26       61.90     62.89 o
  -7  20   2      900.58      806.22     84.81 o
  -6  20   2        3.19       42.32     57.80 o
  -5  20   2      977.27     1090.70     70.83 o
  -4  20   2       29.20       -7.11     44.62 o
  -3  20   2      523.15      483.06     55.79 o
  -2  20   2        6.31      -50.85     51.09 o
  -1  20   2      342.86      384.08     62.34 o
   0  20   2      307.99      294.35     44.92 o
   1  20   2      913.34     1127.31     66.39 o
   2  20   2      204.86      237.77     43.91 o
   3  20   2     1159.97     1290.93     92.04 o
   4  20   2       11.04        8.57     54.18 o
   5  20   2      544.03      650.84     73.21 o
   6  20   2        7.46      -55.78     55.78 o
   7  20   2      164.16      144.81     62.71 o
   8  20   2      224.52      169.74     92.70 o
   9  20   2       88.75       38.12     96.64 o
  10  20   2      334.24      243.90     84.81 o
  -9  21   2       33.30       37.86     64.83 o
  -8  21   2      232.31      345.02    150.88 o
  -7  21   2        8.16       75.63     84.81 o
  -6  21   2      939.57      975.07    103.54 o
  -5  21   2       92.01       17.47     57.78 o
  -4  21   2      413.48      436.74     55.36 o
  -3  21   2      128.81       24.21     47.29 o
  -2  21   2       91.97       60.42    132.14 o
  -1  21   2       15.49      -60.69     60.69 o
   0  21   2      218.91      214.07     45.81 o
   1  21   2      297.34      351.35     49.81 o
   2  21   2      654.94      681.24     58.40 o
   3  21   2       78.20       74.84     53.57 o
   4  21   2      651.85      668.84     79.88 o
   5  21   2       26.06      118.13     91.71 o
   6  21   2      103.35       82.79     62.57 o
   7  21   2      141.56      157.78     66.55 o
   8  21   2       38.07       57.52     86.78 o
   9  21   2      408.45      374.36     79.16 o
  -7  22   2      254.51      278.29    107.49 o
  -6  22   2        6.70       -0.31     77.90 o
  -5  22   2      455.30      438.27     72.02 o
  -4  22   2       19.35       -8.79     49.09 o
  -3  22   2      329.93      408.45     57.01 o
  -2  22   2       49.54       67.39     57.26 o
  -1  22   2      131.86      162.25     46.11 o
   0  22   2       13.72       48.40     59.75 o
   1  22   2      180.77      164.03     63.14 o
   2  22   2      110.63      101.31     48.08 o
   3  22   2      494.26      692.88    160.74 o
   4  22   2        4.90       33.74     57.86 o
   5  22   2      243.62      174.26     64.84 o
   6  22   2       21.57       71.09     62.71 o
   7  22   2       47.16      110.20     66.55 o
  -5  23   2       27.50       -2.44     87.77 o
  -4  23   2      177.69      156.21     55.65 o
  -3  23   2        2.11      -27.75     51.12 o
  -2  23   2      178.54      255.05     45.42 o
  -1  23   2       16.98       27.13     63.80 o
   0  23   2      172.37      243.25     50.75 o
   1  23   2       44.96        7.79     73.47 o
   2  23   2      283.39      221.23     65.15 o
   3  23   2       34.23      -25.89     60.37 o
   4  23   2      198.04      136.27     66.90 o
   5  23   2       43.34        2.96     64.15 o
 -19   1   3        8.93      -73.98     82.14 o
 -18   1   3        9.78      -76.00     76.00 o
 -17   1   3        6.01      -76.67     76.67 o
 -16   1   3       83.76       23.70     76.67 o
 -15   1   3       99.89       71.21     73.21 o
 -14   1   3       38.67      -62.13     66.07 o
 -13   1   3       91.41       60.17     48.88 o
 -12   1   3      300.08      254.01     48.41 o
 -11   1   3        2.09       -1.88     30.02 o
 -10   1   3       52.11       56.18     30.06 o
  -9   1   3      142.90      154.51     28.97 o
  -8   1   3      201.68      188.32     27.56 o
  -7   1   3       94.04       58.93     21.30 o
  -6   1   3        5.96       11.86     18.08 o
  -5   1   3      482.74      480.09     21.72 o
  -4   1   3        2.71        7.75     12.06 o
  -3   1   3       68.66       68.66     12.70 o
  -2   1   3      844.97      770.27     43.10 o
  -1   1   3       22.00       -5.75     11.16 o
   0   1   3      771.68      779.50     23.39 o
   1   1   3       84.70       90.45     10.29 o
   2   1   3     2553.86     2415.37     54.64 o
   3   1   3       34.46       11.96     15.69 o
   4   1   3        0.10        5.11     16.39 o
   5   1   3       30.24       36.55     22.55 o
   6   1   3      297.32      361.63     46.02 o
   7   1   3     2097.09     1937.10     76.57 o
   8   1   3       41.37       37.72     27.73 o
   9   1   3      160.66      162.71     33.12 o
  10   1   3      233.99      216.78     56.93 o
  11   1   3      121.59       12.97     37.88 o
  12   1   3        4.99      -14.60     39.31 o
  13   1   3       33.91       29.54     44.07 o
  14   1   3       13.95      -46.12     46.12 o
  15   1   3       72.10       80.95     49.85 o
  16   1   3        4.31      -19.04     52.01 o
  17   1   3       23.44       87.65     57.51 o
  18   1   3       17.18       18.93     71.31 o
  19   1   3       23.10       61.76     94.80 o
 -18   2   3        2.41       52.61     81.58 o
 -17   2   3      151.26      175.79     94.67 o
 -16   2   3       25.89      -26.72     89.74 o
 -15   2   3       40.66       19.72     71.12 o
 -14   2   3      139.42       57.53     69.69 o
 -13   2   3      204.66      161.92     51.31 o
 -12   2   3      106.61       72.74     45.15 o
 -11   2   3       14.06       31.60     46.50 o
 -10   2   3       12.16       -3.59     27.05 o
  -9   2   3      125.68      104.54     33.88 o
  -8   2   3      723.59      749.45     50.67 o
  -7   2   3      242.43      269.26     33.32 o
  -6   2   3       59.02       33.53     19.93 o
  -5   2   3       58.03       51.91     14.22 o
  -4   2   3     2187.35     2250.94     57.23 o
  -3   2   3       90.56      104.68     12.95 o
  -2   2   3      191.09      209.71     13.70 o
  -1   2   3     6105.67     6458.10    139.32 o
   0   2   3     2604.15     2890.80     71.72 o
   1   2   3      520.87      485.65     17.49 o
   2   2   3       24.65        6.94     12.26 o
   3   2   3      188.39      190.50     15.79 o
   4   2   3     1381.35     1407.22     60.08 o
   5   2   3      184.05      189.28     25.98 o
   6   2   3     3146.44     3287.82    158.25 o
   7   2   3      169.72      140.72     26.70 o
   8   2   3     2239.93     2090.82    112.10 o
   9   2   3       55.66       26.10     30.41 o
  10   2   3       32.34      -35.58     44.98 o
  11   2   3      388.41      408.56     47.07 o
  12   2   3       38.58      -38.88     38.88 o
  13   2   3       35.48       -3.05     97.67 o
  14   2   3       14.02       49.35     47.70 o
  15   2   3       77.08       37.01     68.61 o
  16   2   3      178.08      270.68     58.92 o
  17   2   3       13.37       91.22     66.05 o
  18   2   3      120.52      122.60     72.75 o
  19   2   3        1.19       55.48     74.98 o
 -18   3   3      129.75      140.99     85.69 o
 -17   3   3        9.09      -33.60     80.74 o
 -16   3   3      188.77      106.34     82.76 o
 -15   3   3        1.73        0.10     71.57 o
 -14   3   3      448.16      316.26     63.74 o
 -13   3   3       12.66      -19.01     47.10 o
 -12   3   3       33.06       80.66     45.34 o
 -11   3   3       99.51      117.35     39.45 o
 -10   3   3      122.85       77.86     35.06 o
  -9   3   3     2115.24     1998.84    101.04 o
  -8   3   3     1763.79     1783.01     69.68 o
  -7   3   3      557.90      598.88     54.09 o
  -6   3   3     1931.94     2098.45     63.50 o
  -5   3   3      993.82     1059.76     39.81 o
  -4   3   3      989.64     1022.80     33.01 o
  -3   3   3     2877.99     2996.38     77.75 o
  -2   3   3     1338.09     1217.89     33.07 o
  -1   3   3     5061.05     4862.00    106.27 o
   0   3   3       25.20       17.71     12.03 o
   1   3   3       22.92       45.23     12.20 o
   2   3   3      506.48      619.34     24.71 o
   3   3   3      990.19     1100.86     42.83 o
   4   3   3      115.31      109.56     23.21 o
   5   3   3       26.36       15.82     22.26 o
   6   3   3      166.31      155.01     33.66 o
   7   3   3     1074.80     1002.73     52.77 o
   8   3   3      418.77      457.60     51.53 o
   9   3   3     1039.03     1127.15     59.60 o
  10   3   3     1329.23     1528.36     75.17 o
  11   3   3       22.66       40.20     38.64 o
  12   3   3       30.03       40.99     41.54 o
  13   3   3        7.37      -21.53     41.78 o
  14   3   3      357.83      222.79     52.08 o
  15   3   3      319.44      149.90     79.14 o
  16   3   3       64.86        5.92     67.87 o
  17   3   3      359.89      455.77     78.23 o
  18   3   3        0.31      103.24     72.21 o
  19   3   3       54.97      398.40    140.03 o
 -18   4   3       50.43      -37.72     83.68 o
 -17   4   3      422.36      378.67     93.51 o
 -16   4   3       11.61       -6.25     74.96 o
 -15   4   3       70.40       39.61     58.43 o
 -14   4   3      130.76       31.56     54.24 o
 -13   4   3        7.71       -4.45     48.29 o
 -12   4   3      859.84      772.58     65.91 o
 -11   4   3       27.08       -7.62     36.05 o
 -10   4   3     1098.67     1048.98     64.95 o
  -9   4   3     1335.67     1345.19     72.45 o
  -8   4   3      428.41      484.05     41.47 o
  -7   4   3     1663.22     1537.41     72.40 o
  -6   4   3      193.53      224.08     24.60 o
  -5   4   3       96.32       92.25     20.35 o
  -4   4   3     2247.39     2452.47     61.79 o
  -3   4   3       31.94       67.33     16.76 o
  -2   4   3     3969.35     4049.91     97.59 o
  -1   4   3      125.18      174.75     14.88 o
   0   4   3      385.45      423.72     19.87 o
   1   4   3     1500.84     1552.96     50.23 o
   2   4   3     5396.71     5953.13    140.08 o
   3   4   3      793.87      790.06     30.05 o
   4   4   3       32.82       20.07     21.64 o
   5   4   3      594.34      569.98     38.55 o
   6   4   3     3312.52     3212.63    252.93 o
   7   4   3      219.70      112.36     23.00 o
   8   4   3     2322.90     2158.11     84.46 o
   9   4   3      919.94      982.11     55.61 o
  10   4   3      249.40      252.33     39.89 o
  11   4   3       14.44       17.74     38.32 o
  12   4   3      188.59      188.72     45.57 o
  13   4   3      141.29      148.02     62.91 o
  14   4   3      238.26      117.94     50.00 o
  15   4   3      376.49      298.14     78.00 o
  16   4   3      233.01      224.30     67.91 o
  17   4   3        0.92        9.17     65.69 o
  18   4   3      149.53      212.90     75.62 o
 -18   5   3      247.21      217.58     89.56 o
 -17   5   3       56.30      -49.95     81.15 o
 -16   5   3      364.05      443.70     94.56 o
 -15   5   3       23.58      -45.53     56.65 o
 -14   5   3      203.27      191.05     77.57 o
 -13   5   3      166.59      196.28     53.36 o
 -12   5   3       12.49      -28.41     42.30 o
 -11   5   3      887.35      917.04     64.55 o
 -10   5   3      941.67      899.70     61.22 o
  -9   5   3      950.01      939.19     58.56 o
  -8   5   3     4110.90     4036.18    154.39 o
  -7   5   3       51.53       40.42     27.49 o
  -6   5   3     1681.28     1718.24     63.40 o
  -5   5   3      112.42      119.01     18.17 o
  -4   5   3       16.96       22.69     15.08 o
  -3   5   3     6036.87     6553.74    141.92 o
  -2   5   3       36.34       22.27     12.22 o
  -1   5   3    11469.49    11840.97    270.16 o
   0   5   3     3452.14     3585.59     87.30 o
   1   5   3     3988.11     4060.36     98.32 o
   2   5   3     2745.80     2874.92     89.08 o
   3   5   3     1554.98     1602.11     53.91 o
   4   5   3      197.97      191.31     22.56 o
   5   5   3      951.95     1037.60     84.26 o
   6   5   3      326.86      350.97     37.63 o
   7   5   3     2706.19     2644.43     90.53 o
   8   5   3        6.39        4.21     25.07 o
   9   5   3     3077.10     3025.87     94.31 o
  10   5   3     1276.08     1459.69     72.21 o
  11   5   3      265.07      285.24     44.58 o
  12   5   3        1.30      -40.81     40.81 o
  13   5   3      133.83      144.27     45.61 o
  14   5   3      523.18      426.42     56.74 o
  15   5   3      215.13       98.38     85.94 o
  16   5   3       98.35       38.69     70.95 o
  17   5   3      347.81      469.66     79.49 o
  18   5   3        9.64        5.90     71.24 o
 -18   6   3      132.30      104.99     85.35 o
 -17   6   3      509.99      522.26     98.55 o
 -16   6   3        7.36       -8.14     62.49 o
 -15   6   3      176.08      254.78     65.91 o
 -14   6   3      164.27       82.80     56.24 o
 -13   6   3       68.50       50.27     50.62 o
 -12   6   3      533.71      548.74     58.82 o
 -11   6   3      188.24      218.49     45.97 o
 -10   6   3     1458.40     1482.34     81.79 o
  -9   6   3     1454.83     1310.43    120.67 o
  -8   6   3     1971.79     2115.37     95.72 o
  -7   6   3     3417.35     3336.35    129.60 o
  -6   6   3      181.96      204.89     22.46 o
  -5   6   3      214.32      198.89     19.55 o
  -4   6   3      802.22      776.69     37.04 o
  -3   6   3       25.70       21.07     10.60 o
  -2   6   3     5811.58     5846.73    122.10 o
  -1   6   3      134.60      132.12     13.38 o
   0   6   3     1573.06     1526.83     50.13 o
   1   6   3     2471.96     2464.44     64.05 o
   2   6   3     3340.23     3413.13     85.05 o
   3   6   3      480.11      374.06     25.62 o
   4   6   3      144.31       71.63     24.87 o
   5   6   3        2.43      -20.67     20.67 o
   6   6   3     2025.19     1932.45     66.91 o
   7   6   3        2.41      -20.60     24.01 o
   8   6   3     2823.11     2873.35     89.13 o
   9   6   3      509.52      529.64     37.97 o
  10   6   3     2376.49     2553.80     87.96 o
  11   6   3      147.21      118.77     40.10 o
  12   6   3     1999.73     2109.43     97.58 o
  13   6   3       33.58      -15.88     42.79 o
  14   6   3      566.78      468.75     69.92 o
  15   6   3      303.42      175.85     65.58 o
  16   6   3      416.44      343.20     79.02 o
  17   6   3       12.91      -82.08    133.13 o
  18   6   3      196.57      164.42     92.36 o
 -18   7   3      332.38      321.08     94.75 o
 -17   7   3       45.72        5.83    113.41 o
 -16   7   3      594.72      636.81     81.98 o
 -15   7   3        8.42      -42.62     58.82 o
 -14   7   3      284.92      332.49     63.07 o
 -13   7   3      225.71      172.16     56.24 o
 -12   7   3      112.03       74.69     47.94 o
 -11   7   3     1146.95     1109.57     73.09 o
 -10   7   3     1554.34     1549.78     85.85 o
  -9   7   3     1466.42     1538.17     81.86 o
  -8   7   3     2044.58     1995.93     92.62 o
  -7   7   3     1265.02     1242.96     72.59 o
  -6   7   3      479.37      427.43     27.26 o
  -5   7   3     1326.47     1482.11     51.09 o
  -4   7   3      276.92      265.76     20.80 o
  -3   7   3     4781.08     4916.86    123.42 o
  -2   7   3      213.40      205.41     11.47 o
  -1   7   3     7884.93     8249.68    171.26 o
   0   7   3     4090.24     4107.35     88.76 o
   1   7   3     8779.95     8602.65    199.06 o
   2   7   3     6579.69     6668.82    202.29 o
   3   7   3      976.47     1034.86     66.61 o
   4   7   3       75.96       88.66     22.77 o
   5   7   3     1810.60     1838.85     65.20 o
   6   7   3      558.86      582.88     36.35 o
   7   7   3     4803.13     4808.81    166.84 o
   8   7   3        3.71       -5.26     26.83 o
   9   7   3     2326.63     2393.96     81.63 o
  10   7   3      143.26      167.46     32.88 o
  11   7   3      546.77      586.79     44.39 o
  12   7   3        3.14       -0.76     34.53 o
  13   7   3      773.88      949.31     90.05 o
  14   7   3      101.20       73.57     47.83 o
  15   7   3      271.96      252.83     82.14 o
  16   7   3       58.04      -10.71    114.39 o
  17   7   3      396.84      506.33     98.28 o
  18   7   3        3.35      -25.35     85.93 o
 -17   8   3      309.45      296.86     76.02 o
 -16   8   3       49.99      -14.17     63.13 o
 -15   8   3      298.75      270.43     68.14 o
 -14   8   3      447.59      430.14     85.11 o
 -13   8   3      415.66      448.65     63.52 o
 -12   8   3      943.69      999.57     76.93 o
 -11   8   3      708.99      780.84     64.35 o
 -10   8   3     1923.08     1819.90     94.69 o
  -9   8   3     2333.83     2262.52    113.35 o
  -8   8   3     2535.64     2536.52    141.36 o
  -7   8   3     1650.17     1654.94     72.59 o
  -6   8   3     1280.36     1231.58     56.32 o
  -5   8   3      921.19      944.83     44.41 o
  -4   8   3     1964.80     1839.04     55.37 o
  -3   8   3       59.80       80.93     19.05 o
  -2   8   3     3968.95     4075.16     94.96 o
  -1   8   3      916.56      925.61     27.68 o
   0   8   3     5937.97     6346.07    142.64 o
   1   8   3     3388.98     3544.67     96.07 o
   2   8   3     3570.05     3487.23    101.55 o
   3   8   3     1209.98     1209.61     49.01 o
   4   8   3     2346.25     2281.70     75.09 o
   5   8   3      318.97      301.11     36.15 o
   6   8   3     5121.65     5193.78    172.23 o
   7   8   3        2.51       13.73     25.60 o
   8   8   3     6205.04     6634.11    196.01 o
   9   8   3       21.10      -31.45     31.45 o
  10   8   3     1206.82     1266.72     76.49 o
  11   8   3      116.20      123.80     39.26 o
  12   8   3     1862.67     1972.82     90.05 o
  13   8   3        7.99      -47.51     47.51 o
  14   8   3      388.78      442.42     83.53 o
  15   8   3      107.27      113.76     54.41 o
  16   8   3      641.68      543.35     70.70 o
  17   8   3       38.12      -37.33     66.91 o
  18   8   3      344.53      429.95    138.06 o
 -17   9   3       57.94       54.86     70.17 o
 -16   9   3      470.83      442.48     83.37 o
 -15   9   3       74.33       34.97     60.78 o
 -14   9   3      561.85      540.76     72.42 o
 -13   9   3      718.09      590.63     69.51 o
 -12   9   3      970.28      915.01     74.90 o
 -11   9   3      787.66      737.40     64.27 o
 -10   9   3      907.49      974.11     67.46 o
  -9   9   3     1903.66     1859.22     94.73 o
  -8   9   3     1187.06     1153.59     66.30 o
  -7   9   3     3148.49     3273.33    111.98 o
  -6   9   3     1465.66     1501.80     60.22 o
  -5   9   3     1618.78     1719.65     57.22 o
  -4   9   3      454.92      474.23     39.85 o
  -3   9   3     5149.52     5181.97    136.48 o
  -2   9   3      197.02      205.49     29.04 o
  -1   9   3     4405.06     4756.22    102.34 o
   0   9   3      197.90      208.22     14.88 o
   1   9   3     8385.31     8975.04    208.33 o
   2   9   3      702.10      806.10     29.95 o
   3   9   3     7066.97     7200.07    194.99 o
   4   9   3      179.93      215.44     31.88 o
   5   9   3     5143.21     5393.43    152.41 o
   6   9   3      244.41      197.55     30.19 o
   7   9   3     2421.06     2642.15    120.13 o
   8   9   3      221.86      300.72     45.83 o
   9   9   3      943.72      921.48     61.20 o
  10   9   3      485.81      447.20     50.92 o
  11   9   3     1175.88     1204.97     74.57 o
  12   9   3       48.58       99.59     45.45 o
  13   9   3     1028.07     1069.69    129.06 o
  14   9   3        2.93      -32.88     54.24 o
  15   9   3      436.21      471.46     65.46 o
  16   9   3        5.58      -53.59     53.59 o
  17   9   3      496.23      209.27     65.96 o
 -17  10   3      306.96      411.68    104.94 o
 -16  10   3      190.91      180.83     99.16 o
 -15  10   3      577.39      683.30     80.08 o
 -14  10   3      505.17      450.20     69.94 o
 -13  10   3      909.31      935.25     81.33 o
 -12  10   3      868.51      744.67     90.85 o
 -11  10   3      713.12      793.53     68.91 o
 -10  10   3     1632.67     1564.82     88.34 o
  -9  10   3     1786.62     1719.99     88.07 o
  -8  10   3     1760.87     1828.20     90.55 o
  -7  10   3      822.55      835.34     52.86 o
  -6  10   3     2716.56     2757.93    128.96 o
  -5  10   3     2123.65     2006.36     70.70 o
  -4  10   3     4211.17     4127.77    113.05 o
  -3  10   3     1346.20     1384.95     51.80 o
  -2  10   3     4267.11     4404.34    138.01 o
  -1  10   3      466.67      487.07     28.43 o
   0  10   3     4683.31     4936.97    106.82 o
   1  10   3      439.31      461.97     24.47 o
   2  10   3     4017.95     4028.72    116.69 o
   3  10   3      660.92      687.93     40.42 o
   4  10   3     3341.83     3189.15     99.26 o
   5  10   3       95.03      118.03     26.66 o
   6  10   3     3931.79     3865.82    117.29 o
   7  10   3      322.68      334.92     34.21 o
   8  10   3     5445.46     5422.20    158.19 o
   9  10   3      215.16      289.89     43.42 o
  10  10   3      958.95      900.47     61.75 o
  11  10   3        3.85        4.60     42.10 o
  12  10   3     1694.90     1818.57    112.07 o
  13  10   3       36.36       26.21     47.07 o
  14  10   3      773.67      734.45     72.13 o
  15  10   3        1.51        2.44     53.55 o
  16  10   3      759.55      654.53     74.55 o
  17  10   3       48.43      -37.62    104.16 o
 -16  11   3      377.67      412.60    113.06 o
 -15  11   3      345.20      404.29     73.55 o
 -14  11   3      781.52      952.00     85.88 o
 -13  11   3      541.91      514.40     69.33 o
 -12  11   3     1926.27     1904.69    110.71 o
 -11  11   3      307.26      212.79     53.18 o
 -10  11   3      754.34      862.29     67.36 o
  -9  11   3      907.21      932.19     64.28 o
  -8  11   3     1078.70     1185.98     82.59 o
  -7  11   3     2521.97     2544.75    108.81 o
  -6  11   3     1173.38     1219.51     45.40 o
  -5  11   3     3752.50     3784.32    100.78 o
  -4  11   3     3457.75     3290.06     96.38 o
  -3  11   3     9385.61     9851.15    248.87 o
  -2  11   3     4232.26     4089.46    112.89 o
  -1  11   3     2214.66     2214.47     70.44 o
   0  11   3      130.46      128.37     18.58 o
   1  11   3     6319.92     6407.21    128.59 o
   2  11   3      213.80      206.54     22.22 o
   3  11   3     5019.05     4966.55    141.53 o
   4  11   3      437.10      463.44     34.11 o
   5  11   3     4654.75     4649.71    135.23 o
   6  11   3      925.48      841.24     46.01 o
   7  11   3     4739.43     4397.95    226.90 o
   8  11   3      827.87      828.86     56.48 o
   9  11   3     2070.53     1907.21     88.73 o
  10  11   3       23.64       54.42     48.62 o
  11  11   3     1927.64     1842.27    119.43 o
  12  11   3      146.97      224.51     48.09 o
  13  11   3     1644.95     1636.16    101.53 o
  14  11   3        1.07      -19.26     51.09 o
  15  11   3      695.17      775.41     75.35 o
  16  11   3       15.99       -8.60     55.96 o
 -16  12   3      343.07      259.98     87.56 o
 -15  12   3      565.96      705.54     94.03 o
 -14  12   3      791.66      865.24     83.91 o
 -13  12   3     1557.00     1618.04    103.92 o
 -12  12   3       81.49      111.28     72.79 o
 -11  12   3      451.55      430.83     62.10 o
 -10  12   3      791.67      846.79     70.50 o
  -9  12   3      200.05      176.44     46.27 o
  -8  12   3     2469.04     2327.70    107.89 o
  -7  12   3      914.22      878.87     46.95 o
  -6  12   3     3316.77     3337.32    125.41 o
  -5  12   3     3614.57     3567.99     97.06 o
  -4  12   3     2106.58     2135.99     71.57 o
  -3  12   3     4014.09     3917.36    111.71 o
  -2  12   3     3421.56     3556.66    102.46 o
  -1  12   3     1313.35     1237.03     49.68 o
   0  12   3     2331.52     2267.03     64.87 o
   1  12   3       23.64       34.56     16.05 o
   2  12   3     6525.57     6750.23    185.51 o
   3  12   3       19.14        8.54     24.77 o
   4  12   3     7162.13     7115.94    197.30 o
   5  12   3     1059.50     1105.03     59.34 o
   6  12   3     2879.31     2611.97    100.24 o
   7  12   3       34.37       20.63     34.67 o
   8  12   3     4216.13     3966.08    240.83 o
   9  12   3       35.25      102.48     41.78 o
  10  12   3     3377.16     3250.68    125.13 o
  11  12   3       97.34       80.83     44.39 o
  12  12   3     2040.58     1957.54     95.82 o
  13  12   3        9.53       24.97     46.16 o
  14  12   3      788.23      712.24     65.01 o
  15  12   3        4.19       37.65     60.47 o
  16  12   3      322.61      199.63    106.35 o
 -15  13   3      452.18      498.74     90.38 o
 -14  13   3      897.06      844.13    151.86 o
 -13  13   3      556.23      473.94     79.74 o
 -12  13   3     2209.25     2295.64    122.77 o
 -11  13   3      184.48      184.57     55.21 o
 -10  13   3      627.97      621.81     64.13 o
  -9  13   3     1479.50     1449.18     70.65 o
  -8  13   3      394.87      367.95     38.76 o
  -7  13   3     3939.32     3847.40    123.14 o
  -6  13   3      480.32      463.10     44.20 o
  -5  13   3     5605.81     5520.94    138.64 o
  -4  13   3     2245.74     2288.23     77.64 o
  -3  13   3     8296.98     8269.29    214.63 o
  -2  13   3     5170.06     5157.47    140.20 o
  -1  13   3     1579.93     1504.85     57.94 o
   0  13   3       46.41       29.03     23.90 o
   1  13   3     6207.25     6217.56    150.72 o
   2  13   3       16.39       56.58     20.31 o
   3  13   3     6226.70     6197.30    195.30 o
   4  13   3      459.22      471.77     43.19 o
   5  13   3     3281.68     3380.46    167.82 o
   6  13   3      419.12      382.24     44.19 o
   7  13   3     2693.25     2723.87    114.78 o
   8  13   3      146.49       82.41     42.87 o
   9  13   3     1829.28     1800.32    121.41 o
  10  13   3       90.26      101.35     44.15 o
  11  13   3     1788.09     1770.65     89.93 o
  12  13   3       77.66       23.40     64.22 o
  13  13   3     1701.71     1712.20    148.82 o
  14  13   3        2.71      -31.47     47.86 o
  15  13   3      549.93      575.35     63.46 o
 -15  14   3      461.74      572.16    139.04 o
 -14  14   3      605.93      524.62    140.03 o
 -13  14   3     1384.50     1599.51    187.36 o
 -12  14   3      519.80      574.74    136.09 o
 -11  14   3     1347.16     1354.57    105.30 o
 -10  14   3     1887.30     1952.81    130.56 o
  -9  14   3     1572.41     1730.60     85.58 o
  -8  14   3     2036.77     1992.07     91.38 o
  -7  14   3      590.56      641.16     41.68 o
  -6  14   3     4026.43     3812.77    180.28 o
  -5  14   3      961.37     1023.87     52.38 o
  -4  14   3     3572.46     3521.61    105.55 o
  -3  14   3     2274.03     2267.47     83.96 o
  -2  14   3     2447.86     2554.58    132.60 o
  -1  14   3      892.66      980.66     50.90 o
   0  14   3     2835.28     2797.96     84.31 o
   1  14   3       28.38       -5.87     25.62 o
   2  14   3     6963.61     6817.92    212.73 o
   3  14   3       77.88       58.34     33.70 o
   4  14   3     5813.35     5670.63    181.17 o
   5  14   3      679.56      665.60     49.87 o
   6  14   3     2574.52     2565.34    101.23 o
   7  14   3       55.11       -0.57     36.12 o
   8  14   3     2383.14     2315.51    171.05 o
   9  14   3        6.36      -28.56     41.18 o
  10  14   3     1332.66     1361.14     77.82 o
  11  14   3      119.17      153.15     47.11 o
  12  14   3     2092.60     2180.62    143.94 o
  13  14   3        2.38       14.83     48.69 o
  14  14   3     1308.39     1272.92     82.32 o
  15  14   3       54.91       66.21     58.31 o
 -14  15   3      743.54      674.51    147.92 o
 -13  15   3      460.33      581.92     85.75 o
 -12  15   3     1592.63     1760.68    134.11 o
 -11  15   3      133.80      151.74     53.49 o
 -10  15   3      620.80      681.53     59.61 o
  -9  15   3     1493.69     1662.01    133.74 o
  -8  15   3      615.37      726.93     54.28 o
  -7  15   3     2252.87     2352.46     98.11 o
  -6  15   3     1351.02     1404.37    155.81 o
  -5  15   3     1994.51     1970.24     85.31 o
  -4  15   3      809.45      849.56     51.20 o
  -3  15   3     2462.43     2324.69     88.82 o
  -2  15   3     2243.20     2308.43     87.60 o
  -1  15   3     1680.97     1820.00     69.18 o
   0  15   3       79.13       37.36     24.11 o
   1  15   3     6288.85     6320.15    167.48 o
   2  15   3      288.53      263.67     37.27 o
   3  15   3     8071.17     8245.77    253.24 o
   4  15   3     1026.20      889.34     69.70 o
   5  15   3     3962.83     3937.20    136.33 o
   6  15   3      557.87      642.57     51.39 o
   7  15   3     1498.29     1406.86     74.46 o
   8  15   3       37.10       26.77     40.65 o
   9  15   3     1353.09     1442.64     78.78 o
  10  15   3      383.34      393.78     66.32 o
  11  15   3     2168.48     2109.59    103.49 o
  12  15   3       55.37       49.95     48.66 o
  13  15   3     1686.57     1679.78     94.13 o
  14  15   3        2.86       30.52     59.72 o
 -13  16   3     1250.31     1271.46    112.78 o
 -12  16   3      482.99      508.50     64.25 o
 -11  16   3     1310.60     1425.48    108.00 o
 -10  16   3      563.15      554.59     55.15 o
  -9  16   3     1011.25     1061.88     67.00 o
  -8  16   3     1171.04     1295.76    107.38 o
  -7  16   3      557.67      748.47     85.77 o
  -6  16   3     2954.89     2910.24    138.27 o
  -5  16   3     1665.05     1742.66     82.78 o
  -4  16   3     3000.57     3153.98    134.50 o
  -3  16   3     1765.23     1783.59     77.25 o
  -2  16   3     2092.01     2288.40     89.34 o
  -1  16   3     1118.07     1121.99     56.01 o
   0  16   3     2617.17     2633.95     83.97 o
   1  16   3      147.29      146.63     38.43 o
   2  16   3     5259.57     5356.39    173.08 o
   3  16   3      511.25      547.22     46.58 o
   4  16   3     5847.19     5511.55    178.82 o
   5  16   3      852.41      724.14     53.59 o
   6  16   3     2295.62     2241.52     96.10 o
   7  16   3       80.46      116.12     57.12 o
   8  16   3     1746.61     1670.49     84.82 o
   9  16   3       13.07       47.99     45.09 o
  10  16   3     1539.28     1496.96    109.71 o
  11  16   3       74.41      188.94     72.89 o
  12  16   3     1807.34     1794.68     96.56 o
  13  16   3       17.67       -0.26     71.55 o
 -13  17   3      467.60      662.16    103.54 o
 -12  17   3      716.20      862.94    129.18 o
 -11  17   3      530.45      562.82     95.00 o
 -10  17   3      708.93      783.38     63.15 o
  -9  17   3      914.76     1002.92    128.20 o
  -8  17   3      610.85      543.90     72.88 o
  -7  17   3     1466.55     1434.50     95.09 o
  -6  17   3      966.03     1022.75     79.17 o
  -5  17   3     2727.87     2641.07    108.15 o
  -4  17   3     1022.58      881.03     59.90 o
  -3  17   3     2815.03     2907.12    106.97 o
  -2  17   3     1073.16     1017.61     58.68 o
  -1  17   3     2255.45     2269.26     77.08 o
   0  17   3       89.88        0.16     41.04 o
   1  17   3     4063.77     4108.80    148.20 o
   2  17   3      763.79      705.74     50.23 o
   3  17   3     3238.63     2979.82    113.37 o
   4  17   3      360.42      335.00     45.09 o
   5  17   3     2684.83     2720.57    108.73 o
   6  17   3      168.44      158.66     69.52 o
   7  17   3     2058.26     2060.40     94.49 o
   8  17   3       15.87       90.36     46.11 o
   9  17   3     1468.46     1452.96    150.94 o
  10  17   3       32.46       27.08     49.03 o
  11  17   3     1514.94     1391.20    189.34 o
  12  17   3       20.25       -2.68    132.14 o
  13  17   3     1132.27     1181.82    111.83 o
 -12  18   3      340.67      452.05    134.11 o
 -11  18   3      664.14      556.31     64.65 o
 -10  18   3      396.60      195.87    114.21 o
  -9  18   3      684.70      605.26    100.00 o
  -8  18   3      819.40      842.59     83.82 o
  -7  18   3      666.12      703.30     73.87 o
  -6  18   3     2228.03     2446.47    129.35 o
  -5  18   3     1237.23     1208.41     71.78 o
  -4  18   3     2678.27     2631.45    117.25 o
  -3  18   3      905.54      961.25    162.71 o
  -2  18   3     2415.27     2533.16     85.01 o
  -1  18   3      321.12      289.05     33.35 o
   0  18   3     1849.42     1884.41     71.55 o
   1  18   3       20.34       14.36     31.06 o
   2  18   3     2376.85     2350.09     96.94 o
   3  18   3       27.13      -18.12     38.07 o
   4  18   3     2861.94     2914.65    114.27 o
   5  18   3       85.78       84.03     42.15 o
   6  18   3     2249.71     2346.50    185.13 o
   7  18   3       27.09       34.07     43.15 o
   8  18   3     1472.07     1275.94    105.16 o
   9  18   3        9.51       51.18     72.97 o
  10  18   3     1449.87     1209.92    218.92 o
  11  18   3      122.74      225.24     95.65 o
  12  18   3     1557.87     1505.08    122.26 o
 -11  19   3      402.63      437.84    134.11 o
 -10  19   3      474.45      522.65    132.14 o
  -9  19   3      471.10      368.81    118.34 o
  -8  19   3      525.39      404.31    116.36 o
  -7  19   3     1335.39     1287.86    117.35 o
  -6  19   3      847.47      869.24    120.31 o
  -5  19   3     1970.70     1978.34     94.18 o
  -4  19   3      822.20      754.07     80.86 o
  -3  19   3     2371.09     2122.15    163.70 o
  -2  19   3      732.50      750.69     55.96 o
  -1  19   3     2469.93     2512.15    100.91 o
   0  19   3      412.41      409.87     48.73 o
   1  19   3     2538.61     2715.49    111.64 o
   2  19   3      482.20      556.82     51.31 o
   3  19   3     1806.23     1912.95     91.08 o
   4  19   3      137.80      132.89     44.44 o
   5  19   3     2425.05     2454.38    133.34 o
   6  19   3       98.34      108.59     59.77 o
   7  19   3     1630.03     1673.14    113.44 o
   8  19   3        6.00      -40.21     63.94 o
   9  19   3     1348.99     1400.78    115.14 o
  10  19   3        0.54       27.32     69.66 o
  11  19   3      877.77      940.77    169.61 o
  -9  20   3      748.26      640.99    142.00 o
  -8  20   3      541.46      548.29    128.20 o
  -7  20   3      828.22      773.13    138.06 o
  -6  20   3     1191.00     1084.74    147.92 o
  -5  20   3      615.10      560.75     80.56 o
  -4  20   3     1306.32     1342.44    124.25 o
  -3  20   3      500.46      666.62    112.42 o
  -2  20   3     1553.50     1753.34    157.78 o
  -1  20   3      331.94      309.42     42.96 o
   0  20   3     2019.64     2145.65    131.52 o
   1  20   3      232.21      224.24     43.94 o
   2  20   3     2224.27     2347.71    128.28 o
   3  20   3      242.58      217.50     59.53 o
   4  20   3     1644.83     1673.80    107.91 o
   5  20   3       12.84       49.47     59.16 o
   6  20   3     2100.23     2054.08    127.33 o
   7  20   3       16.76        7.91     62.02 o
   8  20   3     1292.56     1391.88    112.89 o
   9  20   3       71.39      216.01     76.27 o
  -8  21   3      626.92      637.04    138.06 o
  -7  21   3      631.48      597.60    132.14 o
  -6  21   3      483.31      404.31    126.22 o
  -5  21   3      823.39      850.05    136.09 o
  -4  21   3      146.78      103.80     67.54 o
  -3  21   3     1122.12     1238.58    134.11 o
  -2  21   3      271.53      396.42    106.50 o
  -1  21   3     1391.60     1391.71    101.57 o
   0  21   3      417.93      367.65     59.07 o
   1  21   3     1443.32     1559.81    128.20 o
   2  21   3      316.21      241.57     72.97 o
   3  21   3     1112.35     1057.72     88.48 o
   4  21   3       27.19      -19.03     59.92 o
   5  21   3     1685.89     1577.81    111.46 o
   6  21   3        5.80       -3.69     64.75 o
   7  21   3     1115.28     1229.00    145.95 o
   8  21   3       10.01      -34.32     72.36 o
  -6  22   3      557.64      518.71    128.20 o
  -5  22   3      259.09      285.98    114.39 o
  -4  22   3      911.18      833.26    123.27 o
  -3  22   3      202.65      185.78     74.37 o
  -2  22   3     1337.82     1463.42    153.84 o
  -1  22   3      645.43      564.07    114.39 o
   0  22   3     1181.15     1252.36    101.57 o
   1  22   3      421.99      288.14     67.06 o
   2  22   3     1330.72     1420.75    100.76 o
   3  22   3      230.24      210.58     63.44 o
   4  22   3     1224.14     1376.41    104.57 o
   5  22   3        2.39       38.46     65.55 o
   6  22   3     1222.82     1256.33    140.03 o
  -2  23   3      274.51      134.11    102.56 o
  -1  23   3     1120.79     1287.89    147.92 o
   0  23   3      368.24      467.43    112.42 o
   1  23   3     1029.42     1043.33     87.56 o
   2  23   3      308.05      355.01    108.47 o
 -18   0   4     1013.27      936.82    183.42 o
 -17   0   4      390.81      427.98    142.00 o
 -16   0   4     1863.21     1727.70    207.09 o
 -15   0   4       24.39      130.17    108.47 o
 -14   0   4     4882.90     5108.16    364.87 o
 -13   0   4        3.66      197.23     92.70 o
 -12   0   4    16475.74    16125.22    972.33 o
 -11   0   4      144.73      220.89     82.84 o
 -10   0   4     7060.07     6724.85    301.22 o
  -9   0   4      121.75      168.66     42.63 o
  -8   0   4    12169.65    12200.61    515.98 o
  -7   0   4      913.57      869.87     63.17 o
  -6   0   4    24153.61    23137.70    713.15 o
  -5   0   4      538.11      605.04     39.34 o
  -4   0   4    31633.14    31697.42    975.26 o
  -3   0   4    17499.02    17808.20    554.68 o
  -2   0   4    57721.88    59345.47   2133.37 o
  -1   0   4     4400.15     4832.25    190.49 o
   0   0   4    44600.63    44673.08   1261.22 o
   1   0   4    11113.36    11076.60    319.24 o
   2   0   4    18048.51    18154.08    518.57 o
   3   0   4    19180.78    19066.84    543.30 o
   4   0   4     7869.76     8092.98    309.44 o
   5   0   4    23270.28    23289.54    856.28 o
   6   0   4    15111.73    15027.78    717.90 o
   7   0   4    15363.58    15828.18    589.49 o
   8   0   4     9086.31     9116.04    353.98 o
   9   0   4     8113.58     8741.07    550.26 o
  10   0   4     2239.83     2256.27    193.28 o
  11   0   4     7208.55     7315.52    852.02 o
  12   0   4     2638.68     1893.37    183.42 o
  13   0   4     8451.33     8734.05   1158.70 o
  14   0   4     2331.40     2446.64    166.55 o
  15   0   4     3559.52     3691.62    254.42 o
  16   0   4      410.74      614.48    102.50 o
  17   0   4     1293.12     1510.17    432.91 o
  18   0   4       75.79      100.08    204.13 o
 -18   1   4      391.38      501.68    169.61 o
 -17   1   4     1734.85     1156.46    128.95 o
 -16   1   4      170.78      197.23     87.86 o
 -15   1   4     4388.87     4454.10    243.33 o
 -14   1   4       53.30      125.44     78.89 o
 -13   1   4    13934.52    13499.02    585.03 o
 -12   1   4      356.25      438.25     69.73 o
 -11   1   4    10528.32     9907.88    352.60 o
 -10   1   4       55.32      147.17     39.02 o
  -9   1   4    12049.14    12408.80    371.51 o
  -8   1   4       93.16      132.53     27.37 o
  -7   1   4    13874.13    13387.81    397.15 o
  -6   1   4     2837.45     2900.21     75.34 o
  -5   1   4    30447.86    29878.77    650.72 o
  -4   1   4     5209.27     5454.10    126.29 o
  -3   1   4    39604.02    39027.68    849.30 o
  -2   1   4     4151.94     4231.87    109.60 o
  -1   1   4    36206.17    36175.14    807.18 o
   0   1   4     2331.56     2234.87     53.53 o
   1   1   4    16085.48    16027.63    324.74 o
   2   1   4    11770.04    12059.98    247.98 o
   3   1   4    18224.18    18310.05    372.57 o
   4   1   4    18522.38    19011.44    432.13 o
   5   1   4    22403.62    22418.45    582.20 o
   6   1   4     5321.33     5030.28    144.41 o
   7   1   4    11085.01    10462.38    282.30 o
   8   1   4     9477.75     9556.36    313.18 o
   9   1   4     4524.97     4673.63    170.96 o
  10   1   4     4974.56     4576.27    228.71 o
  11   1   4     1934.29     2038.30    120.13 o
  12   1   4     6852.69     6601.02    678.37 o
  13   1   4     1449.33     1508.29    189.59 o
  14   1   4     5598.39     6143.13    214.21 o
  15   1   4      678.94      831.84    106.47 o
  16   1   4     2068.35     2245.66    269.01 o
  17   1   4      160.04      129.77    156.57 o
  18   1   4     1245.41     1445.19    215.59 o
 -18   2   4     1284.61     1229.34    141.55 o
 -17   2   4      282.54      228.41     91.15 o
 -16   2   4     2172.07     1816.66    218.92 o
 -15   2   4       41.50      125.94     77.95 o
 -14   2   4     4482.83     4592.97    240.54 o
 -13   2   4      113.21      247.86     66.14 o
 -12   2   4    10591.10    10443.03    373.09 o
 -11   2   4       57.79       87.37     41.21 o
 -10   2   4    10820.54    10113.65    356.77 o
  -9   2   4       70.71      150.62     36.97 o
  -8   2   4    15845.79    15295.85    453.86 o
  -7   2   4      733.60      706.72     40.73 o
  -6   2   4    17173.41    16505.71    364.09 o
  -5   2   4     1993.23     1921.07     54.91 o
  -4   2   4    32594.95    32191.34    701.01 o
  -3   2   4     4812.73     4725.40    111.39 o
  -2   2   4    54372.81    55092.77   1143.79 o
  -1   2   4      500.33      618.54     29.31 o
   0   2   4     6963.70     6705.21    156.53 o
   1   2   4     3519.49     3301.00     73.54 o
   2   2   4    17512.02    16825.79    342.24 o
   3   2   4    16593.05    15873.20    322.87 o
   4   2   4    25301.13    25163.21    566.94 o
   5   2   4    11678.35    11097.96    295.70 o
   6   2   4    16709.54    16924.21    443.48 o
   7   2   4     8811.21     8995.60    317.94 o
   8   2   4     7470.16     7616.90    254.82 o
   9   2   4     7128.01     7379.87    249.62 o
  10   2   4     3072.08     3098.94    282.98 o
  11   2   4     6930.47     7250.05    271.76 o
  12   2   4     1314.91     1457.76    115.01 o
  13   2   4     6693.40     6933.74    269.87 o
  14   2   4     1493.08     1656.09    143.76 o
  15   2   4     3508.39     3657.31    151.34 o
  16   2   4      418.35      495.29    100.56 o
  17   2   4     1458.69      787.41    189.34 o
  18   2   4       64.86      -94.82    124.15 o
 -18   3   4      269.50      416.98    105.88 o
 -17   3   4     1894.50     1419.58    140.52 o
 -16   3   4      344.64      155.92     89.75 o
 -15   3   4     2764.54     2854.91    186.14 o
 -14   3   4        6.57       73.68     69.56 o
 -13   3   4     6550.66     6678.61    312.24 o
 -12   3   4       44.47      109.29     46.24 o
 -11   3   4     8214.42     7729.68    280.87 o
 -10   3   4      146.20      229.30     40.54 o
  -9   3   4    16146.12    15956.62    548.84 o
  -8   3   4      178.96      222.51     37.15 o
  -7   3   4    17438.01    17245.38    431.83 o
  -6   3   4     2885.46     2954.47     86.80 o
  -5   3   4    23212.13    22995.78    503.14 o
  -4   3   4     2648.73     2677.53     68.68 o
  -3   3   4    21836.63    20964.79    495.09 o
  -2   3   4    12412.22    12075.45    256.69 o
  -1   3   4    16334.04    15956.49    336.68 o
   0   3   4    11477.64    11174.34    256.37 o
   1   3   4    14861.68    14909.11    338.70 o
   2   3   4     8100.26     7876.53    164.40 o
   3   3   4    26104.02    26049.40    588.93 o
   4   3   4    17641.59    17073.70    389.18 o
   5   3   4    17299.46    17057.80    389.52 o
   6   3   4     9921.06     9815.22    266.05 o
   7   3   4    10288.61     9735.80    315.80 o
   8   3   4     8006.34     8119.96    269.35 o
   9   3   4     5248.80     5586.17    420.53 o
  10   3   4     5504.90     5439.42    503.00 o
  11   3   4     1769.14     1966.80     97.51 o
  12   3   4     5999.72     6279.08    345.02 o
  13   3   4     1785.58     1986.41    109.03 o
  14   3   4     3097.23     3109.16    237.16 o
  15   3   4      768.54      927.13     78.24 o
  16   3   4     2289.74     1731.28    221.88 o
  17   3   4      187.65       36.80    106.30 o
  18   3   4     1575.72     1689.09    178.78 o
 -18   4   4     1418.41     1330.86    143.93 o
 -17   4   4      124.49      116.85     90.52 o
 -16   4   4     2402.21     1805.45    151.70 o
 -15   4   4      242.26      282.08    103.54 o
 -14   4   4     4405.51     4734.74    317.53 o
 -13   4   4       25.46       81.72     49.09 o
 -12   4   4     6558.00     6865.79    279.00 o
 -11   4   4      239.26      280.34     47.33 o
 -10   4   4    11096.84    10689.68    376.87 o
  -9   4   4       73.59      165.73     38.26 o
  -8   4   4    19995.86    19857.82    677.13 o
  -7   4   4      952.93     1026.49     50.53 o
  -6   4   4    29507.86    29831.48    813.53 o
  -5   4   4      743.29      705.72     44.07 o
  -4   4   4    23188.98    22970.95    542.15 o
  -3   4   4     1640.89     1616.78     50.10 o
  -2   4   4    25538.40    26143.81    589.26 o
  -1   4   4     3467.20     3540.56     88.86 o
   0   4   4    12925.56    12340.24    261.33 o
   1   4   4     4158.13     4219.68    104.26 o
   2   4   4    29204.44    29045.94    652.75 o
   3   4   4     8386.24     8187.09    192.56 o
   4   4   4    15844.89    15541.95    356.54 o
   5   4   4    13019.27    13037.26    301.25 o
   6   4   4    13919.74    14292.51    376.29 o
   7   4   4     9846.91     9942.01    324.50 o
   8   4   4     7154.74     6642.38    391.00 o
   9   4   4     6589.05     6968.41    281.42 o
  10   4   4     1871.80     1764.09     90.84 o
  11   4   4     6708.49     6872.90    212.74 o
  12   4   4      809.91      876.89     59.29 o
  13   4   4     6337.07     6311.14    208.87 o
  14   4   4     1327.42     1455.85    136.25 o
  15   4   4     2614.51     2734.88    153.63 o
  16   4   4      352.65      397.36    144.35 o
  17   4   4     1301.05     1225.74    437.84 o
  18   4   4       43.81      -57.14    141.02 o
 -18   5   4      149.79      234.78    102.50 o
 -17   5   4     2193.03     1843.10    160.74 o
 -16   5   4      214.40      188.45    126.22 o
 -15   5   4     2730.18     2521.30    172.11 o
 -14   5   4      150.72      158.69     60.38 o
 -13   5   4     5590.55     5652.94    221.07 o
 -12   5   4       97.77      172.11     56.59 o
 -11   5   4     8529.69     8081.42    294.11 o
 -10   5   4        0.35       92.63     41.18 o
  -9   5   4    14819.42    14757.75    509.72 o
  -8   5   4       61.55      152.80     37.63 o
  -7   5   4    16622.40    17337.38    481.71 o
  -6   5   4      965.89     1154.63     53.56 o
  -5   5   4    19400.66    19465.69    462.07 o
  -4   5   4     2691.27     2885.15     80.14 o
  -3   5   4    24324.07    24372.65    548.77 o
  -2   5   4     4836.07     5007.98    121.35 o
  -1   5   4    25263.56    25182.44    567.28 o
   0   5   4     4517.74     4628.37    113.12 o
   1   5   4    25441.76    25245.78    568.29 o
   2   5   4    11967.06    12141.65    279.82 o
   3   5   4    20598.30    20929.14    475.88 o
   4   5   4     6690.99     6886.67    165.41 o
   5   5   4    11214.63    10911.00    255.37 o
   6   5   4     7818.64     7613.15    209.24 o
   7   5   4     7007.60     6849.43    189.97 o
   8   5   4     8231.79     7855.75    597.77 o
   9   5   4     4410.56     4037.35    249.60 o
  10   5   4     4437.45     4289.89    272.93 o
  11   5   4      938.46     1011.47     62.59 o
  12   5   4     6239.85     6540.92    206.51 o
  13   5   4     1784.63     2151.57     89.94 o
  14   5   4     4017.08     4324.87    247.75 o
  15   5   4      553.36      526.26     79.99 o
  16   5   4     1887.67     1706.07    312.41 o
  17   5   4      145.84       12.28     95.87 o
  18   5   4     1301.62     1633.03    209.06 o
 -17   6   4      128.22      171.56    135.10 o
 -16   6   4     2162.53     1814.42    272.17 o
 -15   6   4      425.72      320.16     90.14 o
 -14   6   4     2945.12     3016.49    147.80 o
 -13   6   4      104.70      170.26     54.51 o
 -12   6   4     5876.41     5630.81    224.07 o
 -11   6   4       77.07       46.12     43.29 o
 -10   6   4     9415.34     9110.04    326.01 o
  -9   6   4      247.47      329.03     44.57 o
  -8   6   4    11691.41    11504.68    401.89 o
  -7   6   4      414.81      462.70     37.49 o
  -6   6   4    15834.46    15587.34    434.32 o
  -5   6   4      859.88      952.18     54.28 o
  -4   6   4    14265.71    14546.40    345.33 o
  -3   6   4     1639.52     1798.66     54.50 o
  -2   6   4    14397.13    14883.47    339.69 o
  -1   6   4     4480.95     4380.43    107.78 o
   0   6   4    24372.86    23660.38    532.85 o
   1   6   4    14903.73    14893.05    340.38 o
   2   6   4    26544.83    26314.42    593.30 o
   3   6   4     5419.03     5213.03    127.23 o
   4   6   4    10735.21    10776.29    251.57 o
   5   6   4     6028.37     5913.38    145.66 o
   6   6   4     7042.20     7135.25    196.85 o
   7   6   4     8587.49     8392.27    309.36 o
   8   6   4     4680.73     4554.96    416.29 o
   9   6   4    11929.93    12115.70    393.30 o
  10   6   4     3955.81     4092.55    156.94 o
  11   6   4     5559.51     5653.04    205.45 o
  12   6   4     2903.66     3388.54    125.40 o
  13   6   4     4218.23     4758.52    163.18 o
  14   6   4      537.44      664.05     77.96 o
  15   6   4     1906.32     2057.55    218.84 o
  16   6   4       90.97       56.62     68.47 o
  17   6   4     1739.92     1411.80    363.45 o
 -17   7   4     2113.80     2213.21    174.32 o
 -16   7   4      422.55      459.11     99.00 o
 -15   7   4     2243.07     2218.33    131.59 o
 -14   7   4      305.91      364.10     88.04 o
 -13   7   4     3783.66     3639.57    161.48 o
 -12   7   4       85.36       75.69     48.18 o
 -11   7   4     6829.65     6557.83    246.93 o
 -10   7   4      146.85      186.61     44.01 o
  -9   7   4     9656.22     9639.47    342.66 o
  -8   7   4       50.83       87.12     42.22 o
  -7   7   4    12753.21    12592.83    357.03 o
  -6   7   4      146.50      207.11     29.76 o
  -5   7   4    13216.64    12852.01    326.35 o
  -4   7   4      252.76      237.48     22.25 o
  -3   7   4    17676.68    17123.59    349.74 o
  -2   7   4     3106.87     2926.93    104.32 o
  -1   7   4    20385.32    19990.91    452.64 o
   0   7   4     5179.52     4846.89    118.77 o
   1   7   4    18439.06    18131.91    412.05 o
   2   7   4    12258.15    12036.54    278.13 o
   3   7   4     9979.58     9587.38    233.97 o
   4   7   4     3063.97     2870.85     78.66 o
   5   7   4     5842.86     5659.33    159.65 o
   6   7   4     5512.67     5080.91    214.54 o
   7   7   4     4231.28     4020.14    232.95 o
   8   7   4     5198.78     5050.09    149.91 o
   9   7   4     4983.01     5209.96    188.02 o
  10   7   4     3405.84     3596.99    144.23 o
  11   7   4     1318.87     1450.01     84.01 o
  12   7   4     3370.92     3755.05    155.23 o
  13   7   4      921.07     1101.68    133.13 o
  14   7   4     1941.12     1966.15    434.88 o
  15   7   4       68.11      167.70     61.82 o
  16   7   4     1794.76     1868.07    313.40 o
  17   7   4      200.09       69.81    117.80 o
 -17   8   4       89.55      209.56     97.96 o
 -16   8   4     1778.65     1501.94    173.56 o
 -15   8   4      194.63      173.54     68.02 o
 -14   8   4     2889.94     3022.12    179.12 o
 -13   8   4      220.97      247.72     62.57 o
 -12   8   4     3316.37     3171.04    143.89 o
 -11   8   4       22.04       -6.47     43.20 o
 -10   8   4     7583.99     7320.47    268.48 o
  -9   8   4      563.42      608.72     54.24 o
  -8   8   4    13938.07    14665.67    507.78 o
  -7   8   4      120.90      140.40     32.12 o
  -6   8   4    11924.46    12065.04    341.75 o
  -5   8   4       49.24       95.33     21.96 o
  -4   8   4    11856.89    11542.51    266.90 o
  -3   8   4     1250.19     1169.36     35.58 o
  -2   8   4    15438.76    15368.63    313.82 o
  -1   8   4     4457.69     4436.66    110.17 o
   0   8   4    16329.20    16239.25    370.75 o
   1   8   4     6891.96     6576.00    157.08 o
   2   8   4    12534.78    12049.65    278.91 o
   3   8   4     2096.56     1990.32     63.73 o
   4   8   4     5274.67     4902.93    123.01 o
   5   8   4     4583.64     4228.12    200.12 o
   6   8   4     2551.09     2278.92    154.58 o
   7   8   4     5176.12     5023.30    192.44 o
   8   8   4     4476.54     4453.81    135.98 o
   9   8   4     7531.69     7719.04    219.29 o
  10   8   4     5320.85     5508.52    175.07 o
  11   8   4     2453.84     2714.89    122.17 o
  12   8   4     1073.51     1243.92    137.07 o
  13   8   4     1981.03     1987.34    223.85 o
  14   8   4      157.92      205.08     68.69 o
  15   8   4     1389.08     1406.37    111.74 o
  16   8   4      151.02      214.08     74.30 o
  17   8   4     1592.19     1531.51    162.71 o
 -16   9   4      335.42      350.00     80.82 o
 -15   9   4     1809.87     1612.15    135.47 o
 -14   9   4      105.54      132.27     64.27 o
 -13   9   4     2479.35     2485.27    129.47 o
 -12   9   4      186.50      208.19     70.92 o
 -11   9   4     3646.44     3759.25    159.21 o
 -10   9   4       76.22       62.13     43.54 o
  -9   9   4     7757.06     7977.22    289.37 o
  -8   9   4      537.92      630.72     97.53 o
  -7   9   4    11293.35    11971.94    416.97 o
  -6   9   4       24.53       57.23     27.51 o
  -5   9   4     6657.37     6919.55    182.09 o
  -4   9   4      181.39      226.66     18.95 o
  -3   9   4     7843.03     7855.92    185.18 o
  -2   9   4     6343.66     6253.44    133.24 o
  -1   9   4    15698.42    15919.62    362.65 o
   0   9   4     4119.96     4145.82    104.47 o
   1   9   4    14760.35    14735.12    337.34 o
   2   9   4     2731.92     2834.87    112.49 o
   3   9   4    11175.14    10807.20    252.33 o
   4   9   4     3175.29     3008.58     82.48 o
   5   9   4     5012.42     4652.55    274.43 o
   6   9   4     7236.54     6844.69    191.47 o
   7   9   4     5233.81     5022.75    149.43 o
   8   9   4     7812.71     7591.72    213.08 o
   9   9   4     7239.89     7148.58    204.88 o
  10   9   4     4707.52     5346.13    305.58 o
  11   9   4     1549.38     1582.07    142.18 o
  12   9   4     2917.42     3247.18    164.89 o
  13   9   4      293.73      174.92     99.60 o
  14   9   4     1112.56     1041.37     95.67 o
  15   9   4       19.58      -17.48     64.83 o
  16   9   4     1769.27     1835.82    129.24 o
 -16  10   4     1548.53     1535.51    118.15 o
 -15  10   4      239.21      334.14     76.12 o
 -14  10   4     2108.11     1994.19    164.15 o
 -13  10   4      274.91      265.76     65.08 o
 -12  10   4     2217.76     2142.23    114.87 o
 -11  10   4      122.95       97.73     48.87 o
 -10  10   4     5415.83     5460.81    209.72 o
  -9  10   4       95.66      146.69     44.45 o
  -8  10   4     9681.76    10331.88    364.88 o
  -7  10   4       79.00       93.40     36.31 o
  -6  10   4    12021.12    12279.00    392.46 o
  -5  10   4       68.28      105.70     21.90 o
  -4  10   4     7430.50     7652.84    169.58 o
  -3  10   4     1238.10     1321.41     45.50 o
  -2  10   4    10267.47    10625.10    220.05 o
  -1  10   4     4157.98     4461.27     98.62 o
   0  10   4    11887.02    12273.59    283.22 o
   1  10   4     2690.54     2902.37     79.58 o
   2  10   4    11099.53    10812.06    252.42 o
   3  10   4     1695.58     1659.40     82.71 o
   4  10   4     4900.07     4743.83    130.90 o
   5  10   4     2984.95     2989.96    152.59 o
   6  10   4     2793.90     2701.09     91.90 o
   7  10   4     4440.87     4309.30    132.27 o
   8  10   4     1520.75     1632.02     71.51 o
   9  10   4     7520.77     7600.17    243.00 o
  10  10   4     3630.12     3520.39    150.64 o
  11  10   4     2475.35     2849.03    117.29 o
  12  10   4      807.87      893.61     68.62 o
  13  10   4      743.08      689.45     65.26 o
  14  10   4       74.21       79.66     65.83 o
  15  10   4     1236.18     1138.85    101.83 o
  16  10   4       52.54      211.41     74.06 o
 -16  11   4      116.81      171.85     78.26 o
 -15  11   4     1085.78     1012.07     97.27 o
 -14  11   4      154.57      166.21     67.21 o
 -13  11   4     1794.66     1856.27    113.53 o
 -12  11   4      209.28      145.86     56.50 o
 -11  11   4     2686.84     2637.18    128.37 o
 -10  11   4        2.72       44.46     45.13 o
  -9  11   4     6511.67     6510.37    243.17 o
  -8  11   4        0.87       18.79     37.24 o
  -7  11   4     8227.52     8260.09    296.86 o
  -6  11   4        8.64       41.74     23.86 o
  -5  11   4     6244.30     6086.08    139.97 o
  -4  11   4     1739.56     1804.43     51.86 o
  -3  11   4     6109.64     6209.53    151.04 o
  -2  11   4     1791.43     1931.89     58.29 o
  -1  11   4    11874.86    12105.15    250.48 o
   0  11   4     1643.91     1797.52     56.62 o
   1  11   4     8681.50     8619.76    203.59 o
   2  11   4     2932.64     2870.54     80.02 o
   3  11   4     8880.53     8476.35    218.08 o
   4  11   4      965.15      974.93     42.65 o
   5  11   4     3166.81     3019.83    100.06 o
   6  11   4     2108.15     2060.30     78.81 o
   7  11   4      721.85      771.40     56.66 o
   8  11   4     7408.40     7297.97    277.20 o
   9  11   4     1813.72     1811.01     91.23 o
  10  11   4     3482.74     3599.97    136.35 o
  11  11   4     1504.97     1517.50    145.31 o
  12  11   4     1243.36     1240.69     79.33 o
  13  11   4      277.38      296.51     63.06 o
  14  11   4      711.50      659.60     66.79 o
  15  11   4        9.94       -8.56     53.62 o
  16  11   4     1217.00     1230.26    177.50 o
 -15  12   4      119.77       75.48     79.37 o
 -14  12   4     1073.29      947.83     90.55 o
 -13  12   4      204.05      202.68     67.08 o
 -12  12   4     1412.76     1382.37    132.53 o
 -11  12   4        1.17        5.97     50.68 o
 -10  12   4     2525.50     2399.78    118.81 o
  -9  12   4      183.47      212.22     46.31 o
  -8  12   4     5034.36     5364.11    164.67 o
  -7  12   4        3.79       -8.50     28.51 o
  -6  12   4     6578.12     6504.62    167.14 o
  -5  12   4      102.99      128.02     21.44 o
  -4  12   4     2424.43     2504.24     80.92 o
  -3  12   4     1232.39     1232.05     52.92 o
  -2  12   4     4000.61     3982.05    102.75 o
  -1  12   4     1546.41     1510.90     66.85 o
   0  12   4     8244.68     7947.87    219.54 o
   1  12   4     2425.41     2332.48     68.52 o
   2  12   4     6534.44     6532.78    173.06 o
   3  12   4     1463.08     1336.26     52.37 o
   4  12   4     2966.68     2921.49     83.75 o
   5  12   4     2166.39     1972.19     86.22 o
   6  12   4     2865.27     2892.80    112.07 o
   7  12   4     3067.03     3048.35    117.63 o
   8  12   4     1176.65     1253.06    115.13 o
   9  12   4     2328.34     2396.31    105.12 o
  10  12   4     1817.05     1804.67     90.60 o
  11  12   4     1158.24     1084.25     73.03 o
  12  12   4      632.19      602.76     91.87 o
  13  12   4      995.62     1003.24     74.63 o
  14  12   4      277.09      268.10     57.97 o
  15  12   4     1131.98      961.76    116.38 o
 -15  13   4      830.20      779.04    161.73 o
 -14  13   4      134.23       94.93     79.96 o
 -13  13   4     1159.72     1106.81     93.23 o
 -12  13   4      118.40      113.42     58.97 o
 -11  13   4     1159.40     1213.84     87.29 o
 -10  13   4       68.48       93.34     48.74 o
  -9  13   4     2822.73     2811.74    103.68 o
  -8  13   4      163.82      182.72     34.26 o
  -7  13   4     5331.26     5387.68    164.73 o
  -6  13   4       57.82       63.82     25.33 o
  -5  13   4     6047.35     6002.44    150.35 o
  -4  13   4       58.31       24.13     29.89 o
  -3  13   4     1495.79     1619.18     62.90 o
  -2  13   4      589.48      593.46     38.42 o
  -1  13   4     4613.18     4511.88    133.87 o
   0  13   4     2133.75     1946.57    139.20 o
   1  13   4     7198.06     7227.26    246.59 o
   2  13   4     1030.14      971.96     53.23 o
   3  13   4     3962.60     3780.28    145.47 o
   4  13   4     1164.89     1118.19     52.35 o
   5  13   4     2529.72     2316.62    180.18 o
   6  13   4     2047.16     1980.17     91.68 o
   7  13   4     1347.41     1363.33     74.79 o
   8  13   4     1762.12     1772.72     88.53 o
   9  13   4     1044.64     1166.00     72.46 o
  10  13   4     1240.86     1184.55     94.09 o
  11  13   4      689.18      623.08     62.33 o
  12  13   4     1165.48     1136.80    100.13 o
  13  13   4      292.65      330.94     71.22 o
  14  13   4      764.12      829.95     73.04 o
  15  13   4       35.72       37.47    116.36 o
 -14  14   4      637.01      738.07     98.83 o
 -13  14   4       28.78      -24.14     72.16 o
 -12  14   4     1416.61     1392.56    171.59 o
 -11  14   4       25.61       57.52     48.44 o
 -10  14   4     2782.45     2847.25    120.03 o
  -9  14   4        0.23      -12.32     35.96 o
  -8  14   4     3468.59     3515.87    118.82 o
  -7  14   4        1.97       15.64     29.65 o
  -6  14   4     3288.98     3622.71    146.52 o
  -5  14   4       11.11      -23.94     35.59 o
  -4  14   4     4340.93     4500.13    157.44 o
  -3  14   4      398.78      392.38     50.23 o
  -2  14   4     4024.79     4001.36    121.70 o
  -1  14   4      473.88      397.48     50.42 o
   0  14   4     2969.00     2764.36    124.76 o
   1  14   4     2003.60     1798.58    165.99 o
   2  14   4     3128.40     2940.87    188.33 o
   3  14   4     1351.28     1276.96     69.65 o
   4  14   4     2857.79     2624.47    129.55 o
   5  14   4     1938.96     1851.42     86.89 o
   6  14   4     1417.59     1352.62     75.72 o
   7  14   4     1255.11     1296.09     74.26 o
   8  14   4      718.65      689.02     60.24 o
   9  14   4     1084.61     1130.56     72.98 o
  10  14   4      651.02      668.65     62.40 o
  11  14   4     1117.09     1159.85    113.93 o
  12  14   4      175.37      225.69     63.89 o
  13  14   4      772.69      742.60     73.23 o
  14  14   4       92.96      140.33     56.05 o
 -13  15   4      609.51      575.90     90.00 o
 -12  15   4       60.21       79.02     71.52 o
 -11  15   4      877.73      857.52    105.52 o
 -10  15   4        8.40       38.63     60.10 o
  -9  15   4     1746.46     1801.68    116.04 o
  -8  15   4       47.72       35.50     71.00 o
  -7  15   4     1414.30     1621.90    137.07 o
  -6  15   4       96.29      185.39     90.72 o
  -5  15   4     4130.52     4194.30    150.45 o
  -4  15   4       69.05        5.75     83.82 o
  -3  15   4     4577.02     4512.07    181.90 o
  -2  15   4      184.77      287.64     73.96 o
  -1  15   4     2179.31     2282.77    114.74 o
   0  15   4     1392.44     1274.31     85.95 o
   1  15   4     1783.37     1852.27    176.26 o
   2  15   4     1673.84     1629.61     79.97 o
   3  15   4     2792.02     2740.10    198.81 o
   4  15   4     1771.39     1802.75     94.39 o
   5  15   4     2375.65     2126.18     96.11 o
   6  15   4     1104.03     1147.01     70.44 o
   7  15   4      780.81      760.29     62.55 o
   8  15   4      883.25      938.05     67.86 o
   9  15   4      579.71      551.31     60.33 o
  10  15   4     1107.68      916.65     70.75 o
  11  15   4      275.82      285.63     55.22 o
  12  15   4      852.40      952.23     99.57 o
  13  15   4      122.78      123.48     54.73 o
 -12  16   4     1055.42     1241.55     86.70 o
 -11  16   4       77.82      111.88     69.14 o
 -10  16   4     1076.46     1168.69    164.68 o
  -9  16   4      121.37       15.78     55.79 o
  -8  16   4      748.06      656.62     65.68 o
  -7  16   4       13.19      157.78     96.64 o
  -6  16   4     1702.67     1670.51    171.59 o
  -5  16   4      114.29      136.23     47.94 o
  -4  16   4     2418.24     2315.05    215.96 o
  -3  16   4      244.11      182.73     53.68 o
  -2  16   4     2099.21     2147.87    114.74 o
  -1  16   4      281.67      286.16     81.86 o
   0  16   4     1503.65     1436.24     72.98 o
   1  16   4      372.49      381.09     47.75 o
   2  16   4     1523.72     1451.55     76.28 o
   3  16   4      182.14      220.24     47.27 o
   4  16   4     1046.27     1028.98     76.58 o
   5  16   4     1093.66     1079.89     70.30 o
   6  16   4     1399.39     1391.30     79.51 o
   7  16   4      725.83      842.79     65.69 o
   8  16   4      790.40      779.36     80.96 o
   9  16   4      397.29      479.37     59.76 o
  10  16   4       87.58      117.23     50.26 o
  11  16   4      905.98     1010.76     75.67 o
  12  16   4       73.61      107.38     54.56 o
 -12  17   4       35.04       96.64    122.28 o
 -11  17   4      622.77      622.09     85.79 o
 -10  17   4       14.96       -5.92    104.53 o
  -9  17   4      582.89      473.34    124.25 o
  -8  17   4       78.03      124.25    102.56 o
  -7  17   4      554.23      445.73    114.39 o
  -6  17   4      177.11      230.75    104.53 o
  -5  17   4     2116.76     2314.43    135.33 o
  -4  17   4      146.40      128.51    101.57 o
  -3  17   4     1626.06     1545.17     97.59 o
  -2  17   4       38.54       73.63     51.95 o
  -1  17   4     1348.01     1341.71     71.19 o
   0  17   4       97.80      119.75     40.68 o
   1  17   4     1369.73     1357.35     78.93 o
   2  17   4       33.28      106.53     42.86 o
   3  17   4      512.43      573.39     55.85 o
   4  17   4      446.00      451.42     53.94 o
   5  17   4      997.85      986.50     69.82 o
   6  17   4      745.42      714.34     63.50 o
   7  17   4      797.29      863.92     67.46 o
   8  17   4      486.09      486.60     58.66 o
   9  17   4      137.47      115.01     52.39 o
  10  17   4      431.93      467.28     83.18 o
  11  17   4       39.60       62.22     52.78 o
 -10  18   4      459.21      402.34    132.14 o
  -9  18   4      130.05       33.53    104.53 o
  -8  18   4      163.06       98.61    106.50 o
  -7  18   4        2.98       96.64     98.61 o
  -6  18   4      898.03      936.82    142.00 o
  -5  18   4      510.81      414.00     77.17 o
  -4  18   4     1674.48     1599.41     87.73 o
  -3  18   4      158.68      203.38     57.86 o
  -2  18   4     1549.44     1498.01     97.14 o
  -1  18   4       21.43       25.04     46.81 o
   0  18   4      349.61      422.60     49.84 o
   1  18   4      294.80      246.61     47.49 o
   2  18   4      323.40      338.22     51.12 o
   3  18   4      860.73      870.02     65.92 o
   4  18   4      701.03      714.51     63.20 o
   5  18   4      809.80      819.25    100.59 o
   6  18   4     1151.71     1322.83     94.03 o
   7  18   4      362.98      409.44     56.91 o
   8  18   4      315.69      332.86     59.64 o
   9  18   4       50.18      169.02     55.15 o
  10  18   4       22.73       22.00     53.58 o
  -9  19   4      357.90      504.90    134.11 o
  -8  19   4       82.44      163.70    108.47 o
  -7  19   4      164.61      224.84    108.47 o
  -6  19   4      132.19      102.56    100.59 o
  -5  19   4     1134.60     1152.37     98.83 o
  -4  19   4       97.16       56.37     65.97 o
  -3  19   4     1241.90     1429.16    104.53 o
  -2  19   4       16.04       49.08    108.47 o
  -1  19   4      712.39      661.80     53.84 o
   0  19   4        8.36       17.56     40.86 o
   1  19   4      338.05      360.39     57.05 o
   2  19   4      170.30      200.75     48.57 o
   3  19   4      195.82      329.71     51.02 o
   4  19   4      881.41      854.16     69.33 o
   5  19   4      883.75      898.87     70.99 o
   6  19   4      409.69      355.61     58.55 o
   7  19   4      343.39      413.82     61.76 o
   8  19   4       91.20      246.29     76.76 o
   9  19   4       48.56       29.86     75.93 o
  -8  20   4      165.21      246.53    120.31 o
  -7  20   4        3.10       15.78    104.53 o
  -6  20   4      364.35      398.40    120.31 o
  -5  20   4       21.72       60.36     68.94 o
  -4  20   4      781.92      855.38     92.54 o
  -3  20   4        3.90       31.56     90.72 o
  -2  20   4      817.33      867.02    127.21 o
  -1  20   4       18.17      -28.60     55.78 o
   0  20   4      298.76      335.20     50.09 o
   1  20   4       46.58      143.49     48.28 o
   2  20   4      232.97      246.86     53.38 o
   3  20   4      388.40      415.34    106.65 o
   4  20   4      453.99      424.29     60.61 o
   5  20   4      447.23      465.09     82.76 o
   6  20   4      340.49      384.89    103.54 o
   7  20   4       80.08      199.29     75.23 o
   8  20   4       58.30      155.15     72.86 o
  -6  21   4       29.53       47.33    108.47 o
  -5  21   4      234.11      303.73    124.25 o
  -4  21   4       32.32      137.68     72.97 o
  -3  21   4      629.28      692.26    122.28 o
  -2  21   4        4.36      -30.21     57.13 o
  -1  21   4      444.60      532.99     72.73 o
   0  21   4        8.93      -16.69     83.82 o
   1  21   4       85.40       34.25     46.89 o
   2  21   4       74.92      155.73     66.77 o
   3  21   4       61.24      147.07     69.69 o
   4  21   4      493.27      533.37    132.14 o
   5  21   4      335.42      341.34     79.96 o
   6  21   4      143.79      179.26     73.92 o
  -3  22   4        9.64      151.86    110.45 o
  -2  22   4      194.87      264.28    106.50 o
  -1  22   4       38.98        3.94     88.75 o
   0  22   4      224.11       69.03     98.61 o
   1  22   4       22.20       43.05     68.04 o
   2  22   4       76.55      128.20     92.70 o
 -17   1   5        4.94      -89.94     89.94 o
 -16   1   5       15.99       12.18     82.76 o
 -15   1   5        2.38      -73.91     73.91 o
 -14   1   5      214.37      119.77     71.99 o
 -13   1   5       64.21       14.61     63.35 o
 -12   1   5       98.26      129.77     62.71 o
 -11   1   5       55.86        8.96     54.97 o
 -10   1   5        7.69      -49.49     49.49 o
  -9   1   5      104.00       39.45     48.81 o
  -8   1   5       96.93       66.03     35.66 o
  -7   1   5        5.43      -17.92     23.15 o
  -6   1   5       84.55       69.57     20.31 o
  -5   1   5       89.00       79.58     20.22 o
  -4   1   5       20.97        0.20     18.47 o
  -3   1   5       40.03       30.82     18.92 o
  -2   1   5      248.24      269.88     25.10 o
  -1   1   5      520.88      518.66     27.30 o
   0   1   5      244.60      240.08     21.21 o
   1   1   5       95.45      107.54     15.52 o
   2   1   5       51.64      103.46     15.90 o
   3   1   5       43.80       38.74     15.60 o
   4   1   5       38.81       43.33     22.64 o
   5   1   5      112.90      116.62     18.93 o
   6   1   5       56.47       58.06     23.95 o
   7   1   5       14.64       -1.41     29.53 o
   8   1   5       83.03       61.30     35.12 o
   9   1   5      154.33      186.50     40.35 o
  10   1   5      331.51      269.37     43.55 o
  11   1   5        0.31      -38.04     39.12 o
  12   1   5       89.96      -35.24     43.90 o
  13   1   5       20.05      -55.48     55.48 o
  14   1   5       10.32      -31.37     58.77 o
  15   1   5        5.58      -28.25     61.96 o
  16   1   5        0.54      -64.12     64.12 o
  17   1   5        2.20     -108.96    108.96 o
 -17   2   5       12.45        1.25     91.34 o
 -16   2   5       73.27      143.98     89.25 o
 -15   2   5        1.47      -14.59    100.59 o
 -14   2   5       18.47       51.48     67.63 o
 -13   2   5        1.88      -58.37     58.37 o
 -12   2   5       40.83       64.50     80.86 o
 -11   2   5      201.55      103.15     57.76 o
 -10   2   5        6.99      -47.74     47.74 o
  -9   2   5       42.69       -3.20     37.44 o
  -8   2   5       49.78       -1.76     35.03 o
  -7   2   5      479.56      490.07     39.30 o
  -6   2   5      357.12      308.14     28.98 o
  -5   2   5       36.50       22.67     19.09 o
  -4   2   5      186.54      206.01     21.93 o
  -3   2   5      107.43      112.78     19.92 o
  -2   2   5     1420.97     1354.28     48.92 o
  -1   2   5     1985.41     2142.70     62.67 o
   0   2   5      273.61      298.97     23.39 o
   1   2   5     1256.62     1297.28     37.78 o
   2   2   5       27.45       58.01     17.93 o
   3   2   5      172.93      179.05     17.22 o
   4   2   5      362.21      360.03     21.89 o
   5   2   5      130.97      156.48     19.76 o
   6   2   5        0.96      -12.20     22.83 o
   7   2   5       65.87       72.73     29.02 o
   8   2   5      110.66      113.48     34.55 o
   9   2   5      222.83      152.49     43.45 o
  10   2   5       85.71       68.76     44.12 o
  11   2   5      338.60      267.87     47.70 o
  12   2   5       34.26      -56.64     56.64 o
  13   2   5       82.69      -55.96     55.96 o
  14   2   5        0.43      -76.22     92.21 o
  15   2   5        5.02        9.65     60.57 o
  16   2   5       59.04       68.55     66.64 o
  17   2   5        4.95       29.74     77.71 o
 -17   3   5        2.37       16.45     98.25 o
 -16   3   5       60.29       14.79     89.25 o
 -15   3   5       60.30      -43.54     73.87 o
 -14   3   5      126.81      129.56     72.36 o
 -13   3   5      136.62      102.79     65.71 o
 -12   3   5      107.47       89.02     61.77 o
 -11   3   5       19.30       -5.50    101.57 o
 -10   3   5       27.27       67.11     42.04 o
  -9   3   5       33.21       18.70     39.76 o
  -8   3   5      178.07      135.22     39.92 o
  -7   3   5       59.82       15.10     29.55 o
  -6   3   5      351.63      347.29     29.93 o
  -5   3   5      738.06      721.17     36.21 o
  -4   3   5       97.83       82.62     18.83 o
  -3   3   5      490.21      418.15     26.47 o
  -2   3   5      301.83      305.36     21.49 o
  -1   3   5       75.10       89.30     17.91 o
   0   3   5     1844.67     1822.25     55.61 o
   1   3   5        5.48        5.11     18.77 o
   2   3   5     1194.62     1160.90     43.36 o
   3   3   5      441.60      459.35     27.17 o
   4   3   5      788.05      751.30     36.90 o
   5   3   5       12.69       -6.41     21.79 o
   6   3   5      116.93      113.93     26.03 o
   7   3   5        4.91       -5.81     26.00 o
   8   3   5      179.26      161.06     37.84 o
   9   3   5      782.43      751.41     52.77 o
  10   3   5      848.45      914.07     59.78 o
  11   3   5        2.66      -39.75     50.28 o
  12   3   5      442.51      471.72    105.91 o
  13   3   5      137.48       98.10     59.66 o
  14   3   5        6.27      -54.54     54.54 o
  15   3   5        0.77       17.04     78.26 o
  16   3   5        4.32      -37.57     63.47 o
  17   3   5       70.02      101.18    106.50 o
 -17   4   5       77.20       -7.70     96.92 o
 -16   4   5      126.01      189.80     95.34 o
 -15   4   5       40.76       42.18     81.85 o
 -14   4   5      206.69      191.91    163.70 o
 -13   4   5       48.18       45.77     66.77 o
 -12   4   5      197.98      127.57     65.15 o
 -11   4   5       69.98       40.29     45.10 o
 -10   4   5       26.60       10.79     41.85 o
  -9   4   5      249.95      214.28     43.61 o
  -8   4   5        2.58       19.95     37.71 o
  -7   4   5     2672.95     2638.61    110.74 o
  -6   4   5      961.37      948.71     42.75 o
  -5   4   5      410.35      376.67     28.87 o
  -4   4   5      507.04      437.72     30.17 o
  -3   4   5      316.30      279.28     28.40 o
  -2   4   5      133.77      114.11     21.69 o
  -1   4   5     1544.31     1541.17     50.57 o
   0   4   5       96.86      115.95     18.02 o
   1   4   5      293.02      209.02     23.02 o
   2   4   5       65.37       54.90     20.51 o
   3   4   5     1484.72     1411.12     48.97 o
   4   4   5      350.95      313.16     20.57 o
   5   4   5      379.62      417.49     30.70 o
   6   4   5        0.97       -0.25     23.70 o
   7   4   5      199.24      205.67     30.25 o
   8   4   5      846.56      836.34     45.54 o
   9   4   5     1076.01      985.18     58.91 o
  10   4   5       89.56        9.50     46.40 o
  11   4   5      636.44      593.25    122.63 o
  12   4   5      115.47       80.02     53.28 o
  13   4   5      301.84      292.43     63.26 o
  14   4   5       53.13       -3.32     66.16 o
  15   4   5       31.23      -78.62     78.62 o
  16   4   5      142.52      110.80     79.59 o
  17   4   5       33.60      -76.92     76.92 o
 -17   5   5       47.82       15.78    138.06 o
 -16   5   5      189.99      120.54     93.76 o
 -15   5   5      256.66      241.85     86.15 o
 -14   5   5      146.36      120.74     76.10 o
 -13   5   5      499.78      517.69     80.31 o
 -12   5   5      124.66       96.39     61.30 o
 -11   5   5        8.19        3.88     45.23 o
 -10   5   5      140.04      121.74     46.82 o
  -9   5   5       84.12       31.65     40.99 o
  -8   5   5     2007.66     2032.32    100.62 o
  -7   5   5       51.21       43.30     32.20 o
  -6   5   5     2028.10     2094.65     82.02 o
  -5   5   5      949.30      984.71     43.01 o
  -4   5   5      368.89      364.30     28.32 o
  -3   5   5       13.72       -7.66     20.20 o
  -2   5   5       65.42       52.15     20.40 o
  -1   5   5      692.54      630.63     31.85 o
   0   5   5     1042.93     1090.00     41.86 o
   1   5   5      275.06      300.80     25.40 o
   2   5   5     1928.17     1841.25     58.29 o
   3   5   5     1305.48     1279.22     46.70 o
   4   5   5     2275.45     2208.46     57.08 o
   5   5   5      130.28      117.90     26.04 o
   6   5   5      224.60      226.07     29.40 o
   7   5   5        8.35       13.80     27.67 o
   8   5   5      388.61      394.59     35.82 o
   9   5   5     1330.70     1409.36     85.52 o
  10   5   5      626.18      523.32     83.37 o
  11   5   5       19.66      -16.76     65.78 o
  12   5   5      638.06      651.55     70.19 o
  13   5   5      105.21       90.48     58.61 o
  14   5   5      166.02      194.71     62.10 o
  15   5   5        6.55       84.47     75.82 o
  16   5   5       34.42       52.42     77.71 o
 -16   6   5      149.53      192.65     95.74 o
 -15   6   5      165.74      268.29     89.75 o
 -14   6   5      329.40      360.31     84.82 o
 -13   6   5      144.77       -1.06     65.36 o
 -12   6   5      111.98      117.27     53.30 o
 -11   6   5      263.79      155.20     49.97 o
 -10   6   5        6.17      -26.21     43.52 o
  -9   6   5      644.21      604.32     57.14 o
  -8   6   5       85.54       90.77     56.24 o
  -7   6   5     2436.28     2413.30     91.88 o
  -6   6   5      749.04      794.61     47.54 o
  -5   6   5     1826.39     1977.47     74.87 o
  -4   6   5      682.67      721.85     36.66 o
  -3   6   5     1201.21     1222.62     46.00 o
  -2   6   5       12.18       18.31     22.23 o
  -1   6   5     2398.74     2371.66     68.41 o
   0   6   5      157.77      107.77     22.43 o
   1   6   5     2646.90     2682.00     74.72 o
   2   6   5       55.68       61.16     22.49 o
   3   6   5     4802.48     4756.10    119.64 o
   4   6   5      237.09      274.58     42.45 o
   5   6   5      987.51      969.07     43.53 o
   6   6   5      237.09      295.53     30.71 o
   7   6   5      782.04      775.23     42.25 o
   8   6   5     1065.62     1008.44     49.65 o
   9   6   5      799.12      781.17     83.12 o
  10   6   5      118.26       75.65     83.21 o
  11   6   5       95.68       47.93     51.63 o
  12   6   5       20.74      -16.83     53.07 o
  13   6   5      271.81      259.96     62.18 o
  14   6   5        2.03        2.49     70.60 o
  15   6   5       87.29       72.23     70.77 o
  16   6   5       83.11       79.70     73.27 o
 -16   7   5      369.57      283.94     99.98 o
 -15   7   5      235.33      269.35     92.66 o
 -14   7   5      310.05      405.05     88.08 o
 -13   7   5      430.39      419.75     66.99 o
 -12   7   5      366.19      333.98     59.31 o
 -11   7   5       32.44      -11.51     45.81 o
 -10   7   5      546.90      547.41     57.88 o
  -9   7   5       26.84      -42.94     42.94 o
  -8   7   5     1903.90     2085.82    105.33 o
  -7   7   5      516.85      478.95     43.01 o
  -6   7   5     2058.29     2031.36     80.68 o
  -5   7   5      796.97      792.52     38.65 o
  -4   7   5      963.83     1107.72     49.88 o
  -3   7   5      108.95      146.83     23.07 o
  -2   7   5     1031.32     1082.29     43.11 o
  -1   7   5      432.44      438.84     28.26 o
   0   7   5      899.26      996.56     47.00 o
   1   7   5      733.91      782.65     36.91 o
   2   7   5     3686.52     3653.73     96.13 o
   3   7   5      114.41      137.55     25.17 o
   4   7   5     3358.13     3181.81     88.71 o
   5   7   5      251.70      329.87     30.90 o
   6   7   5      717.08      747.09     40.68 o
   7   7   5        1.49      -25.42     27.28 o
   8   7   5      638.39      565.42     40.92 o
   9   7   5      308.00      303.18     70.31 o
  10   7   5     1130.52     1163.22     65.80 o
  11   7   5       19.82      -18.45     41.87 o
  12   7   5      556.79      555.93     56.34 o
  13   7   5       15.31       -3.12     62.36 o
  14   7   5      378.34      427.38     81.30 o
  15   7   5       53.52      161.41     79.88 o
  16   7   5      120.91      285.16    124.25 o
 -16   8   5      215.39       59.28     97.14 o
 -15   8   5      168.32      260.87     93.82 o
 -14   8   5      313.94      389.57     89.50 o
 -13   8   5      196.85      196.33     61.61 o
 -12   8   5      186.14      117.62     55.63 o
 -11   8   5      321.65      276.96     55.99 o
 -10   8   5       17.13       -4.84     44.44 o
  -9   8   5      807.53      797.73     64.64 o
  -8   8   5      157.47      177.59     44.08 o
  -7   8   5     2002.91     2245.59     90.01 o
  -6   8   5      424.54      419.71     40.09 o
  -5   8   5     1943.30     1897.83     80.56 o
  -4   8   5      962.41      888.01     41.27 o
  -3   8   5     1908.00     1924.77     60.70 o
  -2   8   5      196.19      189.37     24.15 o
  -1   8   5     2091.80     2018.41     62.12 o
   0   8   5      139.08      104.05     23.37 o
   1   8   5     2283.89     2209.04     67.09 o
   2   8   5        8.10        4.68     23.00 o
   3   8   5     4493.37     4310.27    112.06 o
   4   8   5      265.62      283.56     28.91 o
   5   8   5     1098.51     1052.04     46.15 o
   6   8   5       17.44       18.41     26.33 o
   7   8   5      499.41      516.22     37.88 o
   8   8   5      127.17      118.73     37.83 o
   9   8   5     1491.14     1406.05    103.67 o
  10   8   5       90.37       68.99     47.26 o
  11   8   5      567.13      608.96     55.07 o
  12   8   5      187.25      195.12     54.13 o
  13   8   5      693.67      725.62     69.33 o
  14   8   5       40.62       -9.14     51.45 o
  15   8   5      197.93      248.75     80.89 o
  16   8   5       40.20      142.10     79.45 o
 -15   9   5      271.77      113.23    152.85 o
 -14   9   5      257.62      214.43     69.20 o
 -13   9   5      202.97      157.16     60.67 o
 -12   9   5      524.18      487.95     65.58 o
 -11   9   5      258.67      210.60     55.70 o
 -10   9   5      991.66     1036.48    101.12 o
  -9   9   5      248.55      251.92     51.02 o
  -8   9   5     1185.58     1284.91     79.68 o
  -7   9   5      334.76      348.18     40.59 o
  -6   9   5     2168.94     2092.66     84.86 o
  -5   9   5      130.00      169.91     33.69 o
  -4   9   5     1575.47     1633.57     66.44 o
  -3   9   5      499.89      496.55     30.79 o
  -2   9   5     4325.53     4221.85    108.70 o
  -1   9   5       68.35       48.58     22.32 o
   0   9   5     1963.72     1996.59     62.97 o
   1   9   5       29.21       43.87     22.67 o
   2   9   5     3328.04     3152.13     87.97 o
   3   9   5        7.33        5.96     24.21 o
   4   9   5     1294.14     1252.88     50.04 o
   5   9   5       26.34      -12.27     25.51 o
   6   9   5     2038.78     1928.30     66.75 o
   7   9   5       28.79       -5.90     29.27 o
   8   9   5     3256.12     3302.49    209.87 o
   9   9   5      154.48      182.07     47.26 o
  10   9   5     2084.97     2309.17    105.88 o
  11   9   5        4.15      -21.72     46.47 o
  12   9   5      448.68      593.39     95.70 o
  13   9   5      115.40      120.99     62.60 o
  14   9   5      560.88      612.52     69.06 o
  15   9   5      153.79      171.60     92.04 o
 -15  10   5      157.61      173.10     94.75 o
 -14  10   5      165.89      254.59     73.24 o
 -13  10   5      557.90      640.86     76.52 o
 -12  10   5      398.04      427.30     64.41 o
 -11  10   5      420.88      472.53     63.42 o
 -10  10   5      247.86      308.56     66.69 o
  -9  10   5     1263.67     1305.61     83.29 o
  -8  10   5      194.39      204.00     46.89 o
  -7  10   5     2153.86     2221.38     89.80 o
  -6  10   5      177.79      198.73     49.53 o
  -5  10   5     2373.52     2449.02     93.20 o
  -4  10   5      398.99      422.96     37.27 o
  -3  10   5     2393.06     2358.71     95.33 o
  -2  10   5      587.39      592.01     31.68 o
  -1  10   5     3532.60     3487.10    101.98 o
   0  10   5      200.10      204.06     26.13 o
   1  10   5     2697.57     2725.20     78.69 o
   2  10   5       16.01        8.13     24.66 o
   3  10   5     3469.26     3373.30     92.81 o
   4  10   5       80.90       55.91     26.80 o
   5  10   5     1991.40     1888.00     93.23 o
   6  10   5       35.51        3.11     27.90 o
   7  10   5      903.47      846.43     58.94 o
   8  10   5      305.16      392.77     51.53 o
   9  10   5     2101.02     1932.96     94.54 o
  10  10   5      238.19      247.47     51.19 o
  11  10   5      969.18      963.23     73.04 o
  12  10   5       95.87      107.23     52.22 o
  13  10   5      686.38      638.70     68.17 o
  14  10   5      128.97      216.76     59.31 o
  15  10   5      184.30      135.74    112.11 o
 -14  11   5      298.55      383.40     78.48 o
 -13  11   5      112.27      210.83     66.52 o
 -12  11   5     1198.98     1227.26     90.89 o
 -11  11   5      663.97      752.19     73.02 o
 -10  11   5     1043.35     1128.67    106.12 o
  -9  11   5      509.42      504.52     59.04 o
  -8  11   5     1323.39     1499.48    147.96 o
  -7  11   5      153.28      151.85     37.74 o
  -6  11   5     1827.58     1852.31     79.47 o
  -5  11   5        8.74       10.90     32.56 o
  -4  11   5     1188.35     1338.62     95.65 o
  -3  11   5       30.75       14.29     29.14 o
  -2  11   5     4478.49     4511.14    134.93 o
  -1  11   5      455.14      424.99     37.41 o
   0  11   5     2572.32     2585.40     79.26 o
   1  11   5       55.75       85.93     24.70 o
   2  11   5     2798.81     2904.60     84.09 o
   3  11   5      168.17      207.24     28.35 o
   4  11   5     2559.55     2593.72     79.47 o
   5  11   5      123.47      169.62     30.14 o
   6  11   5     1589.38     1612.69     66.40 o
   7  11   5      112.14       46.30     35.37 o
   8  11   5     1578.21     1618.05     91.30 o
   9  11   5       28.22       87.43     46.13 o
  10  11   5      908.12      844.48     67.98 o
  11  11   5       29.47       36.65     48.10 o
  12  11   5      368.06      325.54     60.87 o
  13  11   5      137.59       96.88     54.95 o
  14  11   5      470.76      581.36     70.70 o
 -14  12   5       48.89       83.05     71.60 o
 -13  12   5      995.47     1055.42     92.72 o
 -12  12   5      394.74      434.93    131.80 o
 -11  12   5     1235.47     1214.78    106.02 o
 -10  12   5     1043.71     1105.03     80.23 o
  -9  12   5     1308.81     1352.14     86.70 o
  -8  12   5      504.79      587.66     57.77 o
  -7  12   5     1185.07     1231.83     66.30 o
  -6  12   5       21.35      -33.50     33.50 o
  -5  12   5     3001.06     3000.33    107.69 o
  -4  12   5       50.06       23.09     30.64 o
  -3  12   5     3327.62     3393.65    109.92 o
  -2  12   5      141.39      229.23     33.67 o
  -1  12   5     4373.29     4406.02    133.23 o
   0  12   5      585.83      500.52     41.40 o
   1  12   5     2505.99     2507.28     89.58 o
   2  12   5      136.15       96.07     33.68 o
   3  12   5     2052.88     2056.44     68.40 o
   4  12   5      152.27      117.65     29.91 o
   5  12   5     2666.63     2472.66    102.77 o
   6  12   5       16.97      -32.00     32.00 o
   7  12   5     1873.41     1741.42     98.24 o
   8  12   5        2.72       26.32     42.98 o
   9  12   5     1346.04     1355.24     81.13 o
  10  12   5       17.58       74.99     48.94 o
  11  12   5      597.15      581.40     64.52 o
  12  12   5      169.60      231.71     57.07 o
  13  12   5      771.61      760.36     73.52 o
  14  12   5      193.83      152.37     60.39 o
 -13  13   5       73.08       94.23     68.42 o
 -12  13   5     1305.79     1367.77     97.73 o
 -11  13   5      754.47      732.51     74.12 o
 -10  13   5      748.51      838.88     72.38 o
  -9  13   5      855.59      960.22     91.51 o
  -8  13   5     1040.40     1114.04     75.77 o
  -7  13   5      369.47      390.61     50.26 o
  -6  13   5     1214.89     1372.04     68.27 o
  -5  13   5      194.06      289.42     37.59 o
  -4  13   5     1216.30     1294.67     61.46 o
  -3  13   5       50.59       66.66     30.66 o
  -2  13   5     4206.00     4193.97    129.94 o
  -1  13   5      698.64      693.00     46.61 o
   0  13   5     2618.43     2455.37     89.29 o
   1  13   5      218.81      171.82     35.98 o
   2  13   5     1945.73     1873.98     75.89 o
   3  13   5       65.23       91.31     41.30 o
   4  13   5     3501.47     3270.50    123.60 o
   5  13   5      129.88       93.10     34.56 o
   6  13   5     2715.79     2599.70    178.49 o
   7  13   5        1.85      -35.96     47.98 o
   8  13   5     1745.09     1717.03     89.92 o
   9  13   5        4.67      -43.46     61.84 o
  10  13   5      750.37      756.02     67.15 o
  11  13   5       87.83      140.72     67.57 o
  12  13   5      489.71      560.15     67.17 o
  13  13   5      254.72      296.48     62.03 o
 -13  14   5      637.90      382.62    140.03 o
 -12  14   5      398.14      452.13     82.90 o
 -11  14   5      451.91      473.29     75.12 o
 -10  14   5      427.08      555.01     74.79 o
  -9  14   5      608.32      631.56     63.01 o
  -8  14   5      337.10      422.54     73.56 o
  -7  14   5     1286.12     1406.08     83.85 o
  -6  14   5      134.44      148.57     37.39 o
  -5  14   5     2295.41     2340.98     82.13 o
  -4  14   5      203.82      198.75     34.89 o
  -3  14   5     3367.47     3267.89    108.90 o
  -2  14   5      304.42      292.08     36.77 o
  -1  14   5     3747.10     3682.22    130.88 o
   0  14   5      751.76      646.47     51.54 o
   1  14   5     1344.61     1312.39     70.97 o
   2  14   5        6.64      -17.63     37.91 o
   3  14   5     1804.30     1790.97     86.43 o
   4  14   5      310.90      230.16     48.34 o
   5  14   5     3444.96     3511.73    282.03 o
   6  14   5        1.15      -19.48     44.01 o
   7  14   5     1788.81     1747.76     74.00 o
   8  14   5        5.29        4.84     46.62 o
   9  14   5     1290.86     1323.00     92.42 o
  10  14   5       43.17       74.81     49.62 o
  11  14   5      654.48      642.59     68.42 o
  12  14   5      236.75      218.50     59.41 o
  13  14   5      377.39      532.51    143.98 o
 -12  15   5     1083.37     1149.95    111.32 o
 -11  15   5      528.06      507.59     80.24 o
 -10  15   5      766.19      741.76     81.69 o
  -9  15   5      494.65      498.52     68.09 o
  -8  15   5      844.62      838.47    116.36 o
  -7  15   5       80.84       60.70     46.59 o
  -6  15   5     1881.73     2076.93    102.24 o
  -5  15   5       54.48       45.67     34.01 o
  -4  15   5     2821.35     2828.21    109.23 o
  -3  15   5       39.76       49.04     34.41 o
  -2  15   5     4414.77     4358.63    147.79 o
  -1  15   5      494.35      450.36     46.51 o
   0  15   5     1595.77     1545.13     99.22 o
   1  15   5       12.70      -38.86     38.89 o
   2  15   5     1254.86     1217.31     73.35 o
   3  15   5      208.64      212.95     47.27 o
   4  15   5     2218.91     2082.53    152.43 o
   5  15   5      166.71       86.17     46.94 o
   6  15   5     2949.56     3013.77    256.57 o
   7  15   5       10.82      112.33     48.91 o
   8  15   5     2118.92     2081.89    121.60 o
   9  15   5       62.95       58.41     51.88 o
  10  15   5      769.19      820.47     72.22 o
  11  15   5       47.45      117.13     57.01 o
  12  15   5      333.95      452.28     66.29 o
 -11  16   5      813.99      798.28     93.82 o
 -10  16   5      215.43      165.28     65.64 o
  -9  16   5     1085.74     1305.64    171.59 o
  -8  16   5      435.42      404.31    120.31 o
  -7  16   5     1076.59      974.30    147.92 o
  -6  16   5       82.56      102.56    102.56 o
  -5  16   5     1722.73     1741.36     94.43 o
  -4  16   5      101.65       22.03     57.86 o
  -3  16   5     2627.69     2786.57    138.59 o
  -2  16   5      153.92      196.28     38.07 o
  -1  16   5     2470.51     2595.34    106.08 o
   0  16   5      243.29      157.96     42.91 o
   1  16   5     1194.06     1189.92    126.76 o
   2  16   5       35.64      -11.72     42.62 o
   3  16   5     1069.10     1095.51     70.12 o
   4  16   5      227.77      121.92     46.94 o
   5  16   5     2064.36     1985.81    189.60 o
   6  16   5       22.04       22.43     52.82 o
   7  16   5     1796.82     1736.20    129.84 o
   8  16   5        2.12        1.91     50.83 o
   9  16   5     1029.34     1105.86     78.41 o
  10  16   5       25.06       11.35     52.57 o
  11  16   5      368.08      509.67     66.86 o
 -10  17   5      584.71      520.68    138.06 o
  -9  17   5      299.73      368.81    126.22 o
  -8  17   5      758.10      771.15    143.98 o
  -7  17   5      201.94      138.06    110.45 o
  -6  17   5     1299.72      994.02    147.92 o
  -5  17   5      115.28       98.52     54.65 o
  -4  17   5     1723.10     1586.67    103.89 o
  -3  17   5       78.40       73.87     58.52 o
  -2  17   5     2513.68     2478.92    101.32 o
  -1  17   5      339.06      302.16     45.19 o
   0  17   5     1494.26     1603.21     83.26 o
   1  17   5        6.57        3.38     41.85 o
   2  17   5     1820.23     1692.33     88.26 o
   3  17   5       88.96      -26.90     45.75 o
   4  17   5     2084.06     1767.42    164.50 o
   5  17   5        9.45      -58.44     77.34 o
   6  17   5     1939.68     1890.68    121.16 o
   7  17   5        1.39       59.23     51.12 o
   8  17   5     1021.05     1098.54    123.65 o
   9  17   5       15.42       56.32     55.47 o
  10  17   5      501.28      441.55     64.31 o
  -9  18   5      903.55      727.77    149.89 o
  -8  18   5      294.92      187.36    124.25 o
  -7  18   5      618.57      568.01    132.14 o
  -6  18   5      106.70       17.75    102.56 o
  -5  18   5     1173.41     1047.44     97.96 o
  -4  18   5       57.63       20.33     53.22 o
  -3  18   5     1685.03     1808.27    111.54 o
  -2  18   5      121.77       98.39     62.57 o
  -1  18   5     2090.42     2098.77    117.55 o
   0  18   5      223.90      206.76     60.98 o
   1  18   5     1858.31     1773.50     89.13 o
   2  18   5       16.05      -14.15     45.77 o
   3  18   5     1679.36     1546.09    143.61 o
   4  18   5        2.05      -60.31     94.17 o
   5  18   5     1564.62     1532.69    111.51 o
   6  18   5       20.93      -50.93     50.93 o
   7  18   5     1414.19     1512.67     89.91 o
   8  18   5       13.25      -37.23     59.56 o
  -7  19   5      211.69      185.39    118.34 o
  -6  19   5      673.74      727.77    142.00 o
  -5  19   5      144.81      134.11    110.45 o
  -4  19   5     1109.36     1042.09     80.82 o
  -3  19   5       50.06      127.21     65.55 o
  -2  19   5     1152.13     1190.64    100.59 o
  -1  19   5       67.26       23.28     63.17 o
   0  19   5     1182.10     1233.80     75.58 o
   1  19   5        1.62       22.96     45.80 o
   2  19   5     1630.40     1477.88    127.68 o
   3  19   5       25.43      -47.54     47.54 o
   4  19   5     1214.54     1245.04    185.82 o
   5  19   5        5.76       49.93     53.34 o
   6  19   5     1071.66     1220.84     82.43 o
   7  19   5       28.78       25.29     53.91 o
  -5  20   5      973.74      869.77    151.86 o
  -4  20   5       85.27       82.94     76.94 o
  -3  20   5     1282.29     1359.45    104.48 o
  -2  20   5       46.71       16.76     62.76 o
  -1  20   5     1278.81     1346.27    224.84 o
   0  20   5       82.12       87.57     99.60 o
   1  20   5      833.50      846.53     68.55 o
   2  20   5        2.56       21.72     50.95 o
   3  20   5     1139.63     1014.38    120.55 o
   4  20   5        8.66      -65.71     65.71 o
   5  20   5      864.46      800.53     71.85 o
   0  21   5     1228.65     1165.61    143.98 o
 -16   0   6       47.15       74.95    124.25 o
 -15   0   6     1880.54     1654.73    195.25 o
 -14   0   6       14.55       41.42    106.50 o
 -13   0   6     1604.44     1447.64    169.61 o
 -12   0   6      669.32      674.51    122.28 o
 -11   0   6     6022.52     6031.18    410.23 o
 -10   0   6      850.67      865.82    124.25 o
  -9   0   6     8854.62     8364.37    528.57 o
  -8   0   6      499.52      629.69     64.92 o
  -7   0   6     7807.01     7692.55    306.11 o
  -6   0   6     2221.15     2294.14    119.39 o
  -5   0   6     6719.48     6174.81    249.25 o
  -4   0   6     1816.02     1867.91    127.80 o
  -3   0   6     7833.57     7667.40    254.22 o
  -2   0   6     7737.88     7459.25    249.59 o
  -1   0   6    11676.49    11090.60    424.12 o
   0   0   6     4746.53     4472.78    191.41 o
   1   0   6     6798.75     6918.16    211.97 o
   2   0   6     3240.99     3022.10    115.43 o
   3   0   6     8197.64     8204.55    248.60 o
   4   0   6     6480.11     6060.67    189.12 o
   5   0   6     4383.99     4446.98    146.29 o
   6   0   6     6900.41     6809.51    214.08 o
   7   0   6     2503.09     2507.24     99.84 o
   8   0   6     6073.17     6214.78    200.71 o
   9   0   6     1821.67     2042.74    154.82 o
  10   0   6     3955.68     4135.43    201.87 o
  11   0   6      362.72      462.85     82.84 o
  12   0   6     1686.89     1745.49    126.04 o
  13   0   6       16.74      -78.24     97.63 o
  14   0   6     2258.51     2269.32    420.09 o
  15   0   6       33.40       12.87     84.22 o
  16   0   6     1963.49     2204.03    267.24 o
 -16   1   6     1236.57     1234.81    131.65 o
 -15   1   6       42.53       45.19     79.96 o
 -14   1   6     1238.47     1111.48    122.28 o
 -13   1   6      343.05      369.81     79.46 o
 -12   1   6     3906.23     4123.65    254.42 o
 -11   1   6      543.84      630.02     82.25 o
 -10   1   6     7268.66     7303.89    383.61 o
  -9   1   6      429.31      476.56     93.68 o
  -8   1   6     8507.63     8226.83    274.27 o
  -7   1   6      358.79      451.31     40.63 o
  -6   1   6     6428.46     6249.78    177.39 o
  -5   1   6     1949.66     1962.70     69.19 o
  -4   1   6     6373.84     6262.26    163.08 o
  -3   1   6     3817.31     3783.03    107.41 o
  -2   1   6     7733.25     7915.12    199.82 o
  -1   1   6    10206.80     9660.86    262.53 o
   0   1   6     8886.08     8730.06    206.97 o
   1   1   6     4942.74     4657.91    104.84 o
   2   1   6     6038.85     6115.37    138.92 o
   3   1   6     4316.01     4214.26     97.84 o
   4   1   6     2876.99     2874.13     72.52 o
   5   1   6    11456.38    11176.04    235.88 o
   6   1   6     2721.77     2610.75     70.05 o
   7   1   6     7526.22     7538.98    166.69 o
   8   1   6     2436.52     2586.34     85.96 o
   9   1   6     6242.93     6243.15    161.55 o
  10   1   6      945.81     1014.97     67.77 o
  11   1   6     3155.03     3284.02    123.61 o
  12   1   6      245.62      313.27     63.48 o
  13   1   6     2402.30     2397.10    239.69 o
  14   1   6       74.26      -12.64     72.31 o
  15   1   6     2172.62     2086.77    108.16 o
  16   1   6       37.95      127.21    101.81 o
 -16   2   6       30.73       34.69    145.95 o
 -15   2   6     1976.87     1820.31    146.35 o
 -14   2   6       56.82       31.39     73.13 o
 -13   2   6     2505.48     2579.86    181.45 o
 -12   2   6      223.80      340.94     74.52 o
 -11   2   6     5886.57     5974.06    284.46 o
 -10   2   6      595.39      600.12    105.52 o
  -9   2   6     5917.97     5875.18    275.41 o
  -8   2   6      586.67      731.08     59.71 o
  -7   2   6     8332.07     8370.85    232.53 o
  -6   2   6     1861.39     1972.65     69.66 o
  -5   2   6     8618.74     8378.68    211.68 o
  -4   2   6     2307.16     2342.57     76.62 o
  -3   2   6     5098.15     4947.80    134.42 o
  -2   2   6    12697.57    12463.06    333.39 o
  -1   2   6    12295.87    12111.24    282.81 o
   0   2   6     9120.16     9162.30    217.97 o
   1   2   6    10906.07    10490.33    244.56 o
   2   2   6     4292.36     4288.38     97.93 o
   3   2   6     3420.38     3283.43     79.90 o
   4   2   6     5688.66     5514.12    122.80 o
   5   2   6     1451.48     1494.30     48.64 o
   6   2   6     9220.94     8919.03    191.82 o
   7   2   6     2025.85     2159.71     63.51 o
   8   2   6     7267.47     7283.12    182.54 o
   9   2   6     1355.39     1398.24     61.80 o
  10   2   6     4153.72     4369.87    124.70 o
  11   2   6      368.43      396.41     54.04 o
  12   2   6     2141.08     2537.71    111.02 o
  13   2   6       49.67       54.74     64.34 o
  14   2   6     2696.72     2777.38    228.72 o
  15   2   6       47.63      104.87     59.13 o
 -15   3   6        0.05       28.05    132.14 o
 -14   3   6     2181.44     2011.70    146.89 o
 -13   3   6       44.91       56.12     73.13 o
 -12   3   6     4882.59     5051.25    251.58 o
 -11   3   6      499.01      583.85     82.14 o
 -10   3   6     4674.03     4638.15    229.91 o
  -9   3   6      570.67      648.78    117.35 o
  -8   3   6     6658.14     6637.65    201.66 o
  -7   3   6      481.62      527.20     39.41 o
  -6   3   6     6793.15     6910.43    177.85 o
  -5   3   6     2432.25     2564.19     82.53 o
  -4   3   6    10074.03    10088.24    251.01 o
  -3   3   6     4322.96     4412.92    121.70 o
  -2   3   6    11997.17    11707.33    314.45 o
  -1   3   6     4288.99     4469.07    116.12 o
   0   3   6    13204.20    12520.38    290.45 o
   1   3   6     4579.83     4668.32    119.59 o
   2   3   6     4764.65     4669.90    119.87 o
   3   3   6     5771.33     5745.78    143.67 o
   4   3   6     3442.06     3318.08     93.56 o
   5   3   6     7923.14     7608.10    165.18 o
   6   3   6     3167.93     3204.72     80.91 o
   7   3   6     6745.47     6698.93    149.95 o
   8   3   6     2152.16     2294.19     79.58 o
   9   3   6     6221.31     6304.18    164.10 o
  10   3   6      913.66      987.49     55.65 o
  11   3   6     2381.98     2508.21     90.75 o
  12   3   6      136.30      126.95     55.30 o
  13   3   6     2767.93     2637.09    289.80 o
  14   3   6       27.76        1.79     54.44 o
  15   3   6     2121.07     2186.08    203.54 o
 -15   4   6     1700.18     1717.88    311.62 o
 -14   4   6        1.87       95.71     78.06 o
 -13   4   6     2476.48     2434.94    158.32 o
 -12   4   6      207.04      204.46     72.97 o
 -11   4   6     4348.29     4513.52    229.91 o
 -10   4   6      372.08      385.70     69.92 o
  -9   4   6     4375.43     4297.16    215.19 o
  -8   4   6      335.88      366.97     42.67 o
  -7   4   6     5101.19     4949.07    158.70 o
  -6   4   6     1565.31     1569.74     74.73 o
  -5   4   6     6527.37     6377.90    165.48 o
  -4   4   6     3571.83     3528.67    102.96 o
  -3   4   6     8504.56     8563.67    235.87 o
  -2   4   6     5907.78     5555.35    140.45 o
  -1   4   6    10844.25    11113.13    261.29 o
   0   4   6     4269.43     4145.11    145.30 o
   1   4   6     4762.57     4830.79    131.82 o
   2   4   6     7005.34     6924.03    169.20 o
   3   4   6     3624.43     3613.14    129.19 o
   4   4   6     5829.90     5650.60    143.11 o
   5   4   6     2635.52     2550.38     81.87 o
   6   4   6     5572.36     5334.95    138.84 o
   7   4   6     1432.48     1539.47     61.04 o
   8   4   6     5627.87     5811.39    152.57 o
   9   4   6     1085.46     1220.58     58.31 o
  10   4   6     4494.71     4817.61    135.47 o
  11   4   6      704.33      889.40     61.94 o
  12   4   6     1899.71     2001.39    113.45 o
  13   4   6       67.60       40.40     69.45 o
  14   4   6     2265.43     2402.02    111.41 o
  15   4   6       10.92       12.05    103.27 o
 -15   5   6        0.27       13.30     84.16 o
 -14   5   6     2049.08     1992.00    145.94 o
 -13   5   6       32.56       81.70     70.42 o
 -12   5   6     3049.20     2910.27    301.76 o
 -11   5   6      132.59      141.16    101.57 o
 -10   5   6     3340.70     3553.42    190.05 o
  -9   5   6      651.90      714.40     64.73 o
  -8   5   6     5761.00     5585.08    176.17 o
  -7   5   6     1282.73     1306.08     67.35 o
  -6   5   6     6564.06     6542.41    170.00 o
  -5   5   6     1488.25     1480.31     59.87 o
  -4   5   6     7042.04     7143.56    183.47 o
  -3   5   6     1704.00     1648.00     91.95 o
  -2   5   6     5581.97     5434.87    137.64 o
  -1   5   6     4459.38     4178.59    109.81 o
   0   5   6     4378.39     4385.10    115.44 o
   1   5   6     4074.35     3695.73     99.73 o
   2   5   6     3126.46     3053.14     87.94 o
   3   5   6     6899.62     6554.11    162.04 o
   4   5   6     3969.66     3873.24    105.63 o
   5   5   6     6423.23     6187.44    155.17 o
   6   5   6     2434.02     2333.54     80.83 o
   7   5   6     4783.87     4626.91    125.62 o
   8   5   6     1257.57     1286.50     58.42 o
   9   5   6     5026.93     5093.20    138.86 o
  10   5   6     1417.08     1566.88     68.50 o
  11   5   6     2564.63     2620.64     93.24 o
  12   5   6      138.60      102.51     55.81 o
  13   5   6     1698.08     1840.85     82.22 o
  14   5   6       34.01       90.33     56.83 o
  15   5   6     1380.81     1498.76    132.45 o
 -15   6   6     1658.02     1804.21    247.52 o
 -14   6   6       10.89        8.35     79.46 o
 -13   6   6     2479.99     2668.77    170.70 o
 -12   6   6       10.98      -28.75     66.77 o
 -11   6   6     2706.57     2519.23    157.51 o
 -10   6   6       50.81       41.16     50.63 o
  -9   6   6     4731.83     4833.99    245.91 o
  -8   6   6     1177.63     1194.80     79.14 o
  -7   6   6     6741.30     6742.99    205.62 o
  -6   6   6     1974.98     2039.99     72.13 o
  -5   6   6     7937.15     7950.81    202.39 o
  -4   6   6     2421.15     2393.99     79.80 o
  -3   6   6     8323.98     8022.94    222.58 o
  -2   6   6     2978.29     2968.44     85.28 o
  -1   6   6     7461.91     7408.05    179.70 o
   0   6   6     2928.70     2796.90     82.47 o
   1   6   6     2678.35     2613.19     78.83 o
   2   6   6     4768.95     4627.67    120.62 o
   3   6   6     5075.88     4859.61    126.46 o
   4   6   6     6681.24     6343.63    158.44 o
   5   6   6     2973.17     2823.56     85.63 o
   6   6   6     4146.61     3956.90    109.39 o
   7   6   6     1950.02     1935.22     95.61 o
   8   6   6     2269.20     2158.38     77.54 o
   9   6   6      748.63      929.56     56.07 o
  10   6   6     2849.30     2899.33    181.46 o
  11   6   6      278.56      398.90     84.66 o
  12   6   6     2143.12     2306.48    102.47 o
  13   6   6       32.29       39.92     45.93 o
  14   6   6     1810.60     1956.71     95.26 o
  15   6   6       82.87      159.82     68.32 o
 -15   7   6        7.47       56.40     87.89 o
 -14   7   6     1799.78     1934.87    147.70 o
 -13   7   6       11.27       12.89     70.33 o
 -12   7   6     2185.52     2514.91    161.18 o
 -11   7   6        4.64      100.75     55.29 o
 -10   7   6     3184.79     3442.24    151.86 o
  -9   7   6      419.42      502.03     60.36 o
  -8   7   6     5173.73     5240.72    169.32 o
  -7   7   6     1194.93     1213.46     66.89 o
  -6   7   6     6525.47     6792.53    205.11 o
  -5   7   6     1782.10     1984.03     81.66 o
  -4   7   6     4623.18     4752.53    129.04 o
  -3   7   6     1369.75     1364.63     53.89 o
  -2   7   6     4093.65     3906.98    105.34 o
  -1   7   6     4173.64     4209.15    112.94 o
   0   7   6     4573.41     4424.03    116.46 o
   1   7   6     3126.56     3180.16     90.67 o
   2   7   6     5194.77     4982.64    128.19 o
   3   7   6     6999.83     6879.77    170.66 o
   4   7   6     4059.25     3958.65    107.59 o
   5   7   6     4467.04     4638.49    123.45 o
   6   7   6     1758.44     1887.54     68.85 o
   7   7   6     4337.39     4321.70    119.39 o
   8   7   6      394.90      376.92     41.47 o
   9   7   6     4822.83     5023.45    138.25 o
  10   7   6      945.19     1110.00     60.07 o
  11   7   6     3353.15     3568.95    168.52 o
  12   7   6      121.74      140.38     56.05 o
  13   7   6     2044.36     2245.25     99.65 o
  14   7   6      128.80      177.81     58.27 o
 -14   8   6        0.42      -71.64     78.66 o
 -13   8   6     2060.01     2232.87    156.33 o
 -12   8   6        1.56       35.63     72.73 o
 -11   8   6     2338.67     2538.58    137.53 o
 -10   8   6        8.96       73.86     52.43 o
  -9   8   6     2662.70     2961.05    137.16 o
  -8   8   6      741.09      724.04     55.57 o
  -7   8   6     3951.20     4154.10    140.78 o
  -6   8   6     1971.60     2106.52     88.40 o
  -5   8   6     6864.30     7164.99    184.25 o
  -4   8   6     1795.03     1905.61     68.94 o
  -3   8   6     4315.35     4448.31    117.71 o
  -2   8   6      875.82      871.39     42.59 o
  -1   8   6     3982.37     3890.70    104.27 o
   0   8   6     2924.95     2877.24     84.98 o
   1   8   6     3902.55     3716.33    102.25 o
   2   8   6     6893.19     6932.84    170.58 o
   3   8   6     5262.26     5091.70    131.82 o
   4   8   6     5134.17     5066.15    147.39 o
   5   8   6     2808.85     2753.35     84.31 o
   6   8   6     2762.74     2747.71     97.66 o
   7   8   6      980.38      977.62     50.92 o
   8   8   6     2180.00     2141.95     78.55 o
   9   8   6       24.88       30.97     37.95 o
  10   8   6     4247.14     4392.64    202.99 o
  11   8   6      301.08      358.22     65.80 o
  12   8   6     2947.16     3010.36    112.73 o
  13   8   6      274.59      424.41     64.34 o
  14   8   6     1284.98     1391.55     92.80 o
 -14   9   6     1284.01     1526.36    162.71 o
 -13   9   6        0.78      -75.34     75.34 o
 -12   9   6     2138.03     2278.04    127.30 o
 -11   9   6        9.15      -35.70     55.96 o
 -10   9   6     2516.07     2468.60    125.07 o
  -9   9   6      171.97      128.17     53.97 o
  -8   9   6     3173.92     3167.23    117.53 o
  -7   9   6     1057.50     1055.44     64.13 o
  -6   9   6     5603.24     5695.24    217.78 o
  -5   9   6     1771.39     1908.03     83.58 o
  -4   9   6     5692.97     5773.87    202.92 o
  -3   9   6      793.64      818.94     42.48 o
  -2   9   6     2587.07     2539.97     78.46 o
  -1   9   6     1609.33     1624.29     59.07 o
   0   9   6     3499.25     3296.79     93.19 o
   1   9   6     4154.35     4182.74    112.22 o
   2   9   6     3125.24     2987.39     88.46 o
   3   9   6     5615.94     5521.69    142.45 o
   4   9   6     3044.02     2986.33     88.51 o
   5   9   6     1415.86     1418.97     57.90 o
   6   9   6     1308.78     1359.53     57.76 o
   7   9   6     1018.20     1086.44     54.72 o
   8   9   6       40.62      104.17     36.37 o
   9   9   6     2182.04     2183.36     81.07 o
  10   9   6      316.26      330.57     67.53 o
  11   9   6     2142.65     2117.75    151.16 o
  12   9   6      416.42      486.44     58.13 o
  13   9   6     1579.35     1829.25     90.94 o
  14   9   6      243.17      301.18     58.76 o
 -13  10   6     1313.44     1320.48    198.21 o
 -12  10   6        8.19       36.74     59.65 o
 -11  10   6     1561.65     1714.69    105.79 o
 -10  10   6       53.77       81.46     55.65 o
  -9  10   6     1671.02     1685.89     99.68 o
  -8  10   6      521.25      483.76     51.54 o
  -7  10   6     2699.21     2923.35    111.93 o
  -6  10   6      863.18      974.24     99.35 o
  -5  10   6     4244.22     4419.32    146.13 o
  -4  10   6      551.69      639.68     48.86 o
  -3  10   6     2775.67     2688.67     96.90 o
  -2  10   6      681.16      624.12     50.93 o
  -1  10   6     1978.29     1935.47     78.78 o
   0  10   6     2229.92     2239.68     72.56 o
   1  10   6     2815.49     2853.46     85.84 o
   2  10   6     4793.18     4425.04    117.79 o
   3  10   6     2824.97     2871.09     88.53 o
   4  10   6     2488.61     2450.91     79.49 o
   5  10   6     1840.44     1837.29     72.67 o
   6  10   6     2058.69     1946.03     70.89 o
   7  10   6      912.72      999.38     53.24 o
   8  10   6     1034.47      995.84     54.56 o
   9  10   6       72.85        7.41     41.53 o
  10  10   6     2351.89     2429.72    219.20 o
  11  10   6      202.14      282.87     51.28 o
  12  10   6     2202.91     2412.48    127.82 o
  13  10   6      208.07      312.23     57.42 o
 -13  11   6        6.85      -18.76     79.03 o
 -12  11   6     1391.11     1551.05    105.30 o
 -11  11   6        1.75       48.51     58.89 o
 -10  11   6     1203.55     1294.85     91.05 o
  -9  11   6      119.82      159.72     71.60 o
  -8  11   6     1802.62     1873.95     90.24 o
  -7  11   6      981.19      966.49     62.35 o
  -6  11   6     3699.41     3960.77    137.09 o
  -5  11   6      223.63      235.62     53.21 o
  -4  11   6     4638.42     4951.83    199.55 o
  -3  11   6      160.61      121.72     37.16 o
  -2  11   6     1169.91     1257.77     63.86 o
  -1  11   6     1684.45     1561.17     80.28 o
   0  11   6     1838.99     1785.24     75.93 o
   1  11   6     3011.78     2908.34    102.56 o
   2  11   6     1648.69     1700.53     62.68 o
   3  11   6     3160.72     3231.21     94.49 o
   4  11   6     1947.19     1935.34     69.70 o
   5  11   6     2875.96     2819.34     88.53 o
   6  11   6     1547.21     1603.86     67.77 o
   7  11   6     1077.51     1031.13     59.02 o
   8  11   6      494.63      449.26     46.42 o
   9  11   6     1233.23     1140.58    102.77 o
  10  11   6      130.73      151.09     61.49 o
  11  11   6     1770.04     2048.25    127.26 o
  12  11   6      104.95      139.76     55.80 o
  13  11   6     1372.13     1426.33     83.39 o
 -12  12   6        0.49        1.85     64.51 o
 -11  12   6     1296.42     1404.73     99.18 o
 -10  12   6        7.41       72.21     57.40 o
  -9  12   6     1405.57     1486.37     94.80 o
  -8  12   6      288.11      343.30     59.51 o
  -7  12   6     2129.19     2422.26    101.05 o
  -6  12   6      799.88      743.00     56.22 o
  -5  12   6     3840.47     3869.12    161.41 o
  -4  12   6      306.62      436.77     46.15 o
  -3  12   6     3860.84     3947.67    128.85 o
  -2  12   6      781.06      775.54     51.00 o
  -1  12   6     1598.30     1464.22     68.27 o
   0  12   6     1439.64     1510.19     96.38 o
   1  12   6     1474.90     1444.80     69.06 o
   2  12   6     2364.74     2381.27    105.04 o
   3  12   6     2117.15     2102.03     86.65 o
   4  12   6     1524.89     1670.47     77.38 o
   5  12   6     1367.23     1309.48     61.98 o
   6  12   6     1416.84     1392.64     65.80 o
   7  12   6      572.17      593.84     49.69 o
   8  12   6     1081.00      983.01     60.38 o
   9  12   6       93.76       49.09     90.53 o
  10  12   6     1890.14     1857.20    133.51 o
  11  12   6      122.69      186.58     57.22 o
  12  12   6     1126.68     1374.94     90.81 o
 -11  13   6       12.20       86.82     62.54 o
 -10  13   6     1190.45     1194.03    116.03 o
  -9  13   6       15.21        0.30     54.31 o
  -8  13   6     1170.92     1249.38     86.40 o
  -7  13   6      215.13      208.68     46.51 o
  -6  13   6     1273.28     1386.28     87.96 o
  -5  13   6     1015.43     1169.54     66.90 o
  -4  13   6     3020.90     3223.54    111.99 o
  -3  13   6      912.80      926.02     56.69 o
  -2  13   6     2439.36     2449.78    124.18 o
  -1  13   6      619.64      714.91     50.99 o
   0  13   6      934.27      917.71     59.39 o
   1  13   6     1340.98     1430.75     69.83 o
   2  13   6      701.25      835.51     61.47 o
   3  13   6     1952.09     1943.69     98.32 o
   4  13   6     1156.05     1205.94     74.35 o
   5  13   6     1268.94     1419.58     81.71 o
   6  13   6      714.32      718.31     64.96 o
   7  13   6     1067.57     1092.51     61.80 o
   8  13   6      178.07      172.74     56.65 o
   9  13   6     1401.29     1424.49    140.19 o
  10  13   6       79.90      126.85     48.65 o
  11  13   6      964.94      962.89     67.66 o
 -11  14   6      602.63      525.84     84.98 o
 -10  14   6        1.58       -9.78    125.24 o
  -9  14   6      615.90      818.53     86.10 o
  -8  14   6       94.27      147.70     54.69 o
  -7  14   6     1072.18     1068.95     67.60 o
  -6  14   6      209.36      200.78     45.31 o
  -5  14   6     1680.81     1667.05     95.79 o
  -4  14   6      313.42      352.11     45.33 o
  -3  14   6     1299.99     1303.62     67.90 o
  -2  14   6      513.85      529.01     52.42 o
  -1  14   6     1337.46     1307.14     73.45 o
   0  14   6      475.08      495.34     52.46 o
   1  14   6     1131.23     1059.35     67.37 o
   2  14   6      859.37      877.72     68.81 o
   3  14   6      709.09      773.33     63.38 o
   4  14   6      631.32      631.47     79.41 o
   5  14   6      492.07      502.54     81.26 o
   6  14   6     1137.04     1028.17     74.65 o
   7  14   6      513.72      463.84     60.77 o
   8  14   6     1262.11     1109.67    149.05 o
   9  14   6      157.15       51.96     79.80 o
  10  14   6      719.48      662.80     70.68 o
  11  14   6       97.25      133.34     50.81 o
 -10  15   6      620.63      672.36     85.74 o
  -9  15   6      108.57       57.32     90.72 o
  -8  15   6      805.80      886.25     86.82 o
  -7  15   6       33.42      -24.49     55.25 o
  -6  15   6      838.56      809.11     69.38 o
  -5  15   6      241.49      257.43     50.34 o
  -4  15   6      964.85     1033.11     66.71 o
  -3  15   6      437.31      537.74     54.23 o
  -2  15   6     1130.93     1171.04     73.56 o
  -1  15   6      284.58      407.58     50.41 o
   0  15   6     1386.51     1284.18     72.84 o
   1  15   6      411.67      407.78     64.26 o
   2  15   6      864.86      970.96     68.62 o
   3  15   6      422.37      467.16     57.26 o
   4  15   6      324.17      310.50     54.56 o
   5  15   6      601.65      713.80     67.38 o
   6  15   6      466.66      471.96     58.86 o
   7  15   6      944.27      949.26    143.32 o
   8  15   6      205.91      127.05     87.20 o
   9  15   6      467.49      408.27     64.25 o
  10  15   6       53.79       50.92     57.01 o
  -9  16   6      869.28      926.96    161.73 o
  -8  16   6       22.27      138.06    116.36 o
  -7  16   6      667.02      769.18    149.89 o
  -6  16   6        5.81       57.35     71.57 o
  -5  16   6      597.33      568.32     85.08 o
  -4  16   6      233.94      238.69     66.04 o
  -3  16   6      799.03      781.35     60.49 o
  -2  16   6      403.85      457.72     51.92 o
  -1  16   6     1092.75     1142.31     82.66 o
   0  16   6      223.02      321.72     69.79 o
   1  16   6      485.41      477.39     55.21 o
   2  16   6      734.30      784.52     76.34 o
   3  16   6      339.48      402.42     56.87 o
   4  16   6      536.16      516.74     61.87 o
   5  16   6      262.15      214.89     56.27 o
   6  16   6      698.41      648.98     65.69 o
   7  16   6      142.46      115.79     97.76 o
   8  16   6      727.63      618.21    102.48 o
   9  16   6      193.49      252.48     78.58 o
  -7  17   6        9.58     -108.47    108.47 o
  -6  17   6      259.71      255.77     78.34 o
  -5  17   6       42.15       79.96     73.82 o
  -4  17   6      597.12      528.72     67.47 o
  -3  17   6      364.62      505.08    102.56 o
  -2  17   6      879.77      817.91     62.39 o
  -1  17   6      248.59      265.88     47.77 o
   0  17   6      453.57      482.49     62.12 o
   1  17   6      450.92      514.25     57.42 o
   2  17   6      326.47      326.11     55.04 o
   3  17   6      425.91      557.97     62.69 o
   4  17   6      231.54      278.40     56.17 o
   5  17   6      534.94      570.30     66.59 o
   6  17   6      160.67      104.25     97.69 o
   7  17   6      533.99      545.44     67.93 o
  -6  18   6       19.39       69.03    124.25 o
  -5  18   6      217.45      182.17     74.85 o
  -4  18   6       33.18       23.38     57.49 o
  -3  18   6      385.97      609.51    109.46 o
  -2  18   6      449.89      438.56     77.76 o
  -1  18   6      783.65      820.62     63.72 o
   0  18   6      184.56      150.16     69.33 o
   1  18   6      604.69      618.89     61.09 o
   2  18   6       55.10       17.81     49.84 o
   3  18   6      265.71      208.26     56.97 o
   4  18   6       98.55      101.40     66.75 o
   5  18   6       71.66       59.01     56.14 o
  -3  19   6      269.20      259.86     74.52 o
  -2  19   6      351.43      415.91     83.82 o
  -1  19   6      307.63      443.94    182.43 o
   0  19   6      446.14      478.22     56.47 o
   1  19   6       92.71      113.64     49.63 o
   2  19   6      312.84      302.73     57.32 o
   3  19   6        9.29      -11.92    127.21 o
 -14   1   7        9.37      -70.02     78.10 o
 -13   1   7       11.61      -14.62     74.52 o
 -12   1   7        1.94     -100.59    100.59 o
 -11   1   7        3.51      -35.50     68.34 o
 -10   1   7       11.36      -62.13     62.76 o
  -9   1   7       15.47      -59.46     60.65 o
  -8   1   7        6.15        6.29     37.93 o
  -7   1   7        6.22      -13.09     39.57 o
  -6   1   7        0.70        3.14     35.64 o
  -5   1   7      130.58      109.56     36.77 o
  -4   1   7       21.76       16.65     33.66 o
  -3   1   7       25.02       17.43     34.29 o
  -2   1   7      163.92      151.29     36.81 o
  -1   1   7       15.92        5.47     34.42 o
   0   1   7        0.28      -25.85     32.30 o
   1   1   7       23.28      -12.83     25.69 o
   2   1   7        7.59        9.87     26.19 o
   3   1   7       86.36      116.40     28.03 o
   4   1   7        0.96        5.97     26.66 o
   5   1   7      112.85       56.31     29.28 o
   6   1   7       17.51      -11.86     29.39 o
   7   1   7      119.95      120.86     33.38 o
   8   1   7       11.08      -33.07     33.07 o
   9   1   7        0.44        6.40     35.73 o
  10   1   7       14.16       -3.22     39.99 o
  11   1   7       17.77       15.01     43.31 o
  12   1   7       12.78      -45.71     45.71 o
  13   1   7       37.61       -6.83     49.42 o
  14   1   7        0.22      -60.92     60.92 o
 -14   2   7       25.92       -6.40     79.35 o
 -13   2   7       19.27      -71.08     71.08 o
 -12   2   7       20.60      108.70     74.52 o
 -11   2   7       13.11       77.84     70.42 o
 -10   2   7       15.71       47.50     66.90 o
  -9   2   7        0.47        8.88     61.36 o
  -8   2   7        8.95      -44.36     44.36 o
  -7   2   7      115.29      137.33     39.12 o
  -6   2   7      303.51      233.79     40.51 o
  -5   2   7        3.19       16.95     35.01 o
  -4   2   7      392.60      412.51     42.35 o
  -3   2   7      298.88      249.01     46.40 o
  -2   2   7        9.04      -26.97     34.14 o
  -1   2   7       76.36       62.61     35.77 o
   0   2   7        3.09        0.57     25.74 o
   1   2   7       49.03       49.80     26.89 o
   2   2   7       33.59       58.39     26.91 o
   3   2   7      105.28      113.48     29.12 o
   4   2   7      497.77      471.64     44.01 o
   5   2   7        7.35      -28.64     28.64 o
   6   2   7      302.00      303.60     35.52 o
   7   2   7       16.44       54.18     32.14 o
   8   2   7       21.55       23.71     34.02 o
   9   2   7       26.49       49.29     38.29 o
  10   2   7        2.25      -38.54     38.54 o
  11   2   7       19.35      -25.40     42.24 o
  12   2   7       11.51      -43.40     43.40 o
  13   2   7        2.25      -38.04     46.99 o
  14   2   7       90.70       56.62     74.81 o
 -14   3   7        2.99       41.77     90.72 o
 -13   3   7       69.30       50.32     77.32 o
 -12   3   7       24.77      -52.80     72.36 o
 -11   3   7      140.63      145.71     75.77 o
 -10   3   7       31.32      -14.22     66.77 o
  -9   3   7       75.62        1.39     61.17 o
  -8   3   7       20.59      -42.85     42.85 o
  -7   3   7      115.94       96.61     38.38 o
  -6   3   7       58.60       58.05     36.91 o
  -5   3   7      444.30      458.02     44.19 o
  -4   3   7        1.11       15.81     31.81 o
  -3   3   7      205.32      216.80     34.81 o
  -2   3   7      104.80       78.04     36.31 o
  -1   3   7        8.58      -31.12     33.97 o
   0   3   7       69.60       64.99     28.36 o
   1   3   7       15.79        7.30     27.42 o
   2   3   7      255.93      274.57     31.73 o
   3   3   7      176.32      138.37     30.75 o
   4   3   7        7.03        4.35     28.05 o
   5   3   7      499.69      491.56     38.27 o
   6   3   7        3.75      -15.43     30.45 o
   7   3   7      177.45      187.90     35.25 o
   8   3   7       93.31       38.48     35.27 o
   9   3   7        9.48       43.23     36.34 o
  10   3   7      183.62      178.05     46.21 o
  11   3   7        5.19       97.77     44.27 o
  12   3   7      181.18      188.30     51.57 o
  13   3   7      128.08       77.31     51.49 o
  14   3   7       21.75      -67.58     67.58 o
 -14   4   7      122.94      305.70    136.09 o
 -13   4   7       35.83        4.37     76.36 o
 -12   4   7      140.16       73.67     77.17 o
 -11   4   7       79.72      165.01     72.73 o
 -10   4   7      224.71      316.28     75.77 o
  -9   4   7        1.57      -61.31     61.31 o
  -8   4   7        8.14        4.91     48.25 o
  -7   4   7       71.49       62.97     37.63 o
  -6   4   7      404.68      417.04     45.18 o
  -5   4   7       30.95       11.83     32.92 o
  -4   4   7      541.17      591.37     43.42 o
  -3   4   7      270.78      290.13     37.93 o
  -2   4   7      201.41      213.09     61.51 o
  -1   4   7      225.28      146.95     29.81 o
   0   4   7      290.94      262.78     32.45 o
   1   4   7      443.59      462.71     36.88 o
   2   4   7      393.31      320.19     38.72 o
   3   4   7      217.48      207.70     32.54 o
   4   4   7      554.83      565.05     39.89 o
   5   4   7       17.99       37.27     30.60 o
   6   4   7      327.07      328.38     38.36 o
   7   4   7       47.48      -12.84     33.34 o
   8   4   7        6.72      -33.84     33.84 o
   9   4   7       25.64       12.76     37.78 o
  10   4   7       11.30       26.38     40.50 o
  11   4   7      259.38      329.35     55.81 o
  12   4   7       10.66      -27.38     46.13 o
  13   4   7       87.71       57.70     50.44 o
 -13   5   7      219.23      259.04     88.73 o
 -12   5   7       92.57       93.27     78.05 o
 -11   5   7      359.88      411.58     83.95 o
 -10   5   7      120.22      162.13    105.52 o
  -9   5   7       50.80        3.34     63.43 o
  -8   5   7        0.46        8.52     49.24 o
  -7   5   7       83.06       36.32     47.94 o
  -6   5   7       63.13       41.70     33.76 o
  -5   5   7      797.76      761.14     46.84 o
  -4   5   7       29.05      -14.42     31.84 o
  -3   5   7     1615.20     1548.21     63.71 o
  -2   5   7      310.34      309.63     40.29 o
  -1   5   7      797.51      758.96     42.41 o
   0   5   7       14.90       18.15     29.54 o
   1   5   7      119.33      132.05     31.59 o
   2   5   7      565.51      516.25     38.29 o
   3   5   7      261.42      279.60     34.13 o
   4   5   7      172.41      176.63     32.80 o
   5   5   7      810.51      772.43     44.68 o
   6   5   7       14.25        4.93     32.22 o
   7   5   7      385.66      316.91     39.14 o
   8   5   7       53.73       94.19     36.73 o
   9   5   7       75.27       41.52     38.62 o
  10   5   7      272.53      271.43     46.03 o
  11   5   7       62.96       59.64     45.20 o
  12   5   7      252.68      290.40     58.92 o
  13   5   7      108.49       10.78     49.29 o
 -13   6   7       67.49       17.68     81.96 o
 -12   6   7      267.00      213.05     83.36 o
 -11   6   7      164.60      145.17     74.40 o
 -10   6   7      241.65      173.85     73.44 o
  -9   6   7        1.71      -50.22     62.08 o
  -8   6   7       58.42       90.31     51.94 o
  -7   6   7       62.03       57.78     43.28 o
  -6   6   7      637.84      643.06     45.76 o
  -5   6   7       20.29       -6.00     32.26 o
  -4   6   7      728.35      723.76     48.92 o
  -3   6   7      276.71      278.55     39.81 o
  -2   6   7      690.68      718.18     50.77 o
  -1   6   7        4.58       14.46     30.20 o
   0   6   7      299.62      226.26     33.02 o
   1   6   7       47.84        9.19     29.74 o
   2   6   7      112.77      115.95     31.74 o
   3   6   7      283.24      244.26     33.82 o
   4   6   7      828.90      801.01     46.50 o
   5   6   7       30.81       36.14     32.53 o
   6   6   7      750.02      667.96     45.59 o
   7   6   7      127.07       68.96     34.78 o
   8   6   7      126.21      114.96     38.38 o
   9   6   7       68.09       47.24     40.31 o
  10   6   7      444.96      405.85     48.47 o
  11   6   7      211.63      104.95     56.65 o
  12   6   7      151.66      188.28     55.12 o
  13   6   7       63.11      105.25     92.88 o
 -13   7   7      247.37      246.61     88.59 o
 -12   7   7      104.69       42.88     78.16 o
 -11   7   7      299.78      201.62     78.05 o
 -10   7   7       60.87       45.30     70.12 o
  -9   7   7      143.83      155.75     70.47 o
  -8   7   7       13.72       44.49     49.68 o
  -7   7   7      382.27      327.69     50.08 o
  -6   7   7       27.07        5.49     34.33 o
  -5   7   7     1138.22     1063.42     54.23 o
  -4   7   7       15.70       14.11     32.08 o
  -3   7   7     1092.05     1022.36     71.66 o
  -2   7   7      183.21      135.64     32.86 o
  -1   7   7     1151.01     1141.44     51.65 o
   0   7   7       23.38        8.61     30.26 o
   1   7   7      381.09      460.34     38.04 o
   2   7   7      136.51      115.34     31.49 o
   3   7   7      440.36      357.81     37.48 o
   4   7   7      211.33      255.98     36.14 o
   5   7   7      920.14      890.28     49.80 o
   6   7   7      117.25       81.48     34.31 o
   7   7   7      645.73      585.28     45.94 o
   8   7   7       34.32       -9.67     36.51 o
   9   7   7      333.24      314.87     45.16 o
  10   7   7      234.90      246.16     45.97 o
  11   7   7      232.05      228.45     49.62 o
  12   7   7       58.67       67.52     52.42 o
  13   7   7      111.22      130.66    123.27 o
 -12   8   7      481.61      518.05     93.82 o
 -11   8   7      107.59      236.89     80.08 o
 -10   8   7      348.26      261.55     77.71 o
  -9   8   7       26.74      128.89    158.77 o
  -8   8   7      433.36      419.46     55.16 o
  -7   8   7       16.65      -10.00     44.02 o
  -6   8   7      856.78      963.76     64.62 o
  -5   8   7       55.23      128.41     43.19 o
  -4   8   7     1219.77     1283.07     59.05 o
  -3   8   7       38.20       13.32     36.18 o
  -2   8   7      976.53      958.45     48.52 o
  -1   8   7        3.62       11.54     31.07 o
   0   8   7     1246.12     1181.10     61.90 o
   1   8   7       22.34      -13.90     31.10 o
   2   8   7      290.56      279.16     36.63 o
   3   8   7      228.39      206.05     34.61 o
   4   8   7     1104.09     1062.97     52.09 o
   5   8   7      254.10      287.62     38.28 o
   6   8   7      815.85      758.16     48.37 o
   7   8   7       31.13       15.27     35.69 o
   8   8   7      264.20      274.10     42.99 o
   9   8   7      236.30      237.38     48.64 o
  10   8   7      282.91      194.23     46.96 o
  11   8   7       59.88       76.72     50.35 o
  12   8   7      118.78       54.92     81.99 o
 -12   9   7       45.27      -98.61     98.61 o
 -11   9   7      422.37      481.76     89.50 o
 -10   9   7       38.50      -17.09     72.02 o
  -9   9   7      429.30      460.59     70.24 o
  -8   9   7       12.50        1.74     46.96 o
  -7   9   7      836.03      852.63     65.09 o
  -6   9   7        9.15       23.78     44.75 o
  -5   9   7     1201.14     1214.99     71.43 o
  -4   9   7        0.01       34.47     42.19 o
  -3   9   7      528.13      561.57     50.37 o
  -2   9   7        8.62      -48.96     48.96 o
  -1   9   7     1011.16     1028.44     50.57 o
   0   9   7        8.84       10.21     30.58 o
   1   9   7      736.37      850.41     46.76 o
   2   9   7       96.61      113.05     33.66 o
   3   9   7     1263.45     1274.78     57.52 o
   4   9   7      106.58      135.59     35.39 o
   5   9   7     1114.95     1029.62     54.10 o
   6   9   7       38.73       98.51     36.53 o
   7   9   7      140.69       58.97     42.19 o
   8   9   7      244.58      269.45     57.52 o
   9   9   7       69.06       59.90     45.68 o
  10   9   7      346.71      362.31     55.22 o
  11   9   7      327.73      303.53     80.62 o
  12   9   7       52.35        7.77     74.01 o
 -11  10   7       22.69      130.75     81.02 o
 -10  10   7      505.20      622.97     99.60 o
  -9  10   7      108.66       46.35     58.89 o
  -8  10   7      600.93      667.75     62.11 o
  -7  10   7       30.15       28.10     47.97 o
  -6  10   7      625.71      618.80     57.94 o
  -5  10   7       22.12       25.47     43.86 o
  -4  10   7     1046.14      947.97     64.08 o
  -3  10   7      147.02      124.83     41.20 o
  -2  10   7      814.65      840.73     60.79 o
  -1  10   7       53.42       52.86     40.03 o
   0  10   7     1484.55     1419.81     70.26 o
   1  10   7       12.73       -6.89     38.90 o
   2  10   7      839.67      833.60     52.40 o
   3  10   7        4.32      -27.21     32.59 o
   4  10   7     1279.38     1213.78     57.42 o
   5  10   7      165.28      166.39     38.02 o
   6  10   7      917.38      956.93     54.09 o
   7  10   7       21.59       10.47     37.19 o
   8  10   7      351.56      308.49     49.83 o
   9  10   7       40.17       10.21     44.21 o
  10  10   7      267.32      232.89     50.65 o
  11  10   7       50.76       27.45     50.87 o
 -11  11   7      436.32      487.15    149.89 o
 -10  11   7        5.14      -61.38     61.38 o
  -9  11   7      663.15      727.95     78.57 o
  -8  11   7       95.56       93.23     49.46 o
  -7  11   7     1040.69     1051.56     70.12 o
  -6  11   7       58.11      105.99     48.13 o
  -5  11   7     1272.68     1183.64     72.78 o
  -4  11   7       72.95      140.48     88.09 o
  -3  11   7      585.22      691.84     54.42 o
  -2  11   7       65.41      103.60     41.84 o
  -1  11   7     1246.36     1263.47     68.36 o
   0  11   7       38.02       72.46     39.94 o
   1  11   7     1322.57     1282.37     70.60 o
   2  11   7       10.47      -21.36     40.44 o
   3  11   7     1108.50      977.25     62.60 o
   4  11   7       54.52       75.38     43.95 o
   5  11   7      934.48      943.04     53.62 o
   6  11   7      196.62      191.72     43.78 o
   7  11   7      633.48      609.90     53.11 o
   8  11   7      176.14      221.25     83.69 o
   9  11   7      589.73      612.37     58.59 o
  10  11   7      116.19       78.22     50.67 o
  11  11   7      581.07      100.59    130.17 o
 -10  12   7      463.85      488.16     89.95 o
  -9  12   7       20.17       44.43     62.10 o
  -8  12   7      863.43      897.41     69.23 o
  -7  12   7      165.37      208.93     53.11 o
  -6  12   7      997.85      916.66     66.57 o
  -5  12   7       51.77      -31.46     46.19 o
  -4  12   7      896.14      838.83     63.34 o
  -3  12   7        1.19      -31.39     41.78 o
  -2  12   7      955.75      991.46     65.19 o
  -1  12   7      108.68      133.79     43.88 o
   0  12   7     1480.80     1545.73     74.70 o
   1  12   7       20.24       44.21     42.71 o
   2  12   7     1206.61     1091.18     67.60 o
   3  12   7       24.67       -3.21     42.04 o
   4  12   7      777.93      762.92     64.10 o
   5  12   7      223.91      316.26     54.56 o
   6  12   7      696.35      647.95     64.71 o
   7  12   7      140.86      106.83     63.14 o
   8  12   7      399.28      262.06     51.24 o
   9  12   7       86.78      106.49     47.35 o
  10  12   7      449.24      438.90     56.65 o
  -9  13   7      790.54      769.27     82.50 o
  -8  13   7       63.89      133.83     62.92 o
  -7  13   7      854.87      946.61     71.27 o
  -6  13   7        2.69       10.54     47.05 o
  -5  13   7     1248.52     1288.87     96.79 o
  -4  13   7        6.90      -24.52     46.15 o
  -3  13   7      681.39      673.33     56.36 o
  -2  13   7      104.80       88.44     44.75 o
  -1  13   7     1281.09     1162.48     66.34 o
   0  13   7       51.41       19.65     42.20 o
   1  13   7     1382.78     1356.56     94.28 o
   2  13   7        2.49       13.46     47.41 o
   3  13   7      649.08      531.50     59.54 o
   4  13   7       90.12       15.12     50.75 o
   5  13   7      460.23      420.98     61.34 o
   6  13   7      318.33      289.17     59.68 o
   7  13   7      637.37      585.07     82.91 o
   8  13   7      205.67      275.87    131.03 o
   9  13   7      785.51      834.39     77.43 o
  -8  14   7      785.63      824.37     94.67 o
  -7  14   7       98.83      143.08     58.04 o
  -6  14   7      618.69      662.36     89.64 o
  -5  14   7       11.64       10.27     52.40 o
  -4  14   7      700.32      796.23     85.67 o
  -3  14   7       61.22       -6.08     47.84 o
  -2  14   7      814.31      720.37     63.67 o
  -1  14   7      174.19      224.73     50.15 o
   0  14   7     1806.85     1717.45     89.94 o
   1  14   7        4.48       64.64     46.60 o
   2  14   7     1445.81     1455.11     84.64 o
   3  14   7        4.80      -11.28     50.08 o
   4  14   7      372.02      345.77     58.42 o
   5  14   7      191.32      174.51     56.52 o
   6  14   7      520.58      502.19     65.98 o
   7  14   7      269.91      289.73     60.57 o
   8  14   7      606.08      596.21     71.38 o
  -7  15   7      639.52      616.98    130.17 o
  -6  15   7       75.61       73.94     55.95 o
  -5  15   7      672.06      667.41     68.53 o
  -4  15   7        3.03      -24.97     50.64 o
  -3  15   7      461.54      460.78     70.49 o
  -2  15   7      108.47      115.88     51.25 o
  -1  15   7     1425.68     1313.67     78.24 o
   0  15   7        1.33      -46.24     46.24 o
   1  15   7     1583.68     1558.05     87.26 o
   2  15   7       14.86       59.24     51.06 o
   3  15   7      703.92      696.20     67.12 o
   4  15   7       30.35        2.01     66.47 o
   5  15   7      397.51      418.79     62.95 o
   6  15   7      237.01      228.06     61.45 o
   7  15   7      405.19      389.31    110.45 o
  -5  16   7        1.59      -48.98     76.36 o
  -4  16   7      690.13      723.41    105.43 o
  -3  16   7       30.89       16.14     50.40 o
  -2  16   7      885.83      800.52     66.27 o
  -1  16   7       61.26      102.67     49.31 o
   0  16   7     1667.80     1615.19     89.21 o
   1  16   7        4.74      -13.95     50.09 o
   2  16   7     1205.20     1127.23     78.42 o
   3  16   7        2.75       60.34     61.09 o
   4  16   7      602.65      562.04     66.78 o
   5  16   7      122.59       74.97     56.14 o
  -2  17   7       52.24       38.12     79.88 o
  -1  17   7     1075.59     1125.93     76.55 o
   0  17   7        1.11       50.77     54.27 o
   1  17   7      825.44      859.65     71.32 o
   2  17   7        2.62       11.45     63.94 o
 -12   0   8     1112.47     1207.02    171.59 o
 -11   0   8      248.22      372.76    126.22 o
 -10   0   8     1215.93     1343.11    171.59 o
  -9   0   8     1012.93     1092.63    151.86 o
  -8   0   8     1753.18     1790.82    117.87 o
  -7   0   8     1048.15     1264.20    101.82 o
  -6   0   8     2506.52     2459.74    138.85 o
  -5   0   8     1716.72     1642.37    112.31 o
  -4   0   8     2466.01     2433.34    138.85 o
  -3   0   8     1331.32     1343.16    100.91 o
  -2   0   8      865.68      780.03     84.22 o
  -1   0   8     3653.77     3651.36    178.65 o
   0   0   8     1316.76     1140.86     97.14 o
   1   0   8     5531.90     5232.56    230.77 o
   2   0   8     1154.05     1029.40     92.83 o
   3   0   8     2829.11     2814.42    150.68 o
   4   0   8      449.41      418.78     72.86 o
   5   0   8     2011.43     1958.47    124.61 o
   6   0   8      137.75      134.17     68.69 o
   7   0   8     2832.75     2825.68    157.80 o
   8   0   8       50.72      129.77     68.92 o
   9   0   8     2738.44     2815.79    160.75 o
  10   0   8       34.82      166.84     84.18 o
  11   0   8     2258.15     2499.90    165.35 o
 -12   1   8       79.42      152.75     86.33 o
 -11   1   8     1018.26      961.13    109.42 o
 -10   1   8      794.93      852.65    103.89 o
  -9   1   8     1432.91     1349.61    132.14 o
  -8   1   8     1497.57     1504.92     76.64 o
  -7   1   8     2552.66     2545.66    102.02 o
  -6   1   8     1255.32     1271.83     70.85 o
  -5   1   8     2497.14     2497.78     99.79 o
  -4   1   8     1900.04     1868.13     84.24 o
  -3   1   8     2234.43     2156.67     90.25 o
  -2   1   8     1971.55     1877.18     85.25 o
  -1   1   8     1616.26     1531.88     76.89 o
   0   1   8     4333.82     4263.52    171.09 o
   1   1   8     1633.54     1511.78     76.64 o
   2   1   8     4297.11     4073.79    135.70 o
   3   1   8     1139.11     1115.97     66.82 o
   4   1   8     1970.76     1904.86     86.43 o
   5   1   8      406.06      493.52     64.47 o
   6   1   8     2687.26     2619.24    105.16 o
   7   1   8       75.89       99.46     48.51 o
   8   1   8     2643.44     2698.56    128.81 o
   9   1   8       87.60      268.79     56.08 o
  10   1   8     2394.13     2542.12    207.53 o
  11   1   8       17.08      128.15     61.60 o
 -11   2   8      331.93      277.87     86.16 o
 -10   2   8     1468.75     1473.24    128.86 o
  -9   2   8      923.13      865.44    101.55 o
  -8   2   8     1862.65     1996.47     94.67 o
  -7   2   8      901.15      860.90     60.96 o
  -6   2   8     1823.92     1721.71     80.87 o
  -5   2   8     1638.32     1701.94     80.50 o
  -4   2   8     2251.70     2169.02     92.62 o
  -3   2   8      998.36     1012.06     63.30 o
  -2   2   8     1578.53     1523.00     76.30 o
  -1   2   8     2591.46     2598.27    104.81 o
   0   2   8      913.97      886.95     61.06 o
   1   2   8     4163.96     4136.15    163.11 o
   2   2   8     1146.89     1124.22     71.45 o
   3   2   8     3614.44     3450.88    120.61 o
   4   2   8     1319.42     1304.23     71.58 o
   5   2   8     2345.08     2300.64     96.12 o
   6   2   8      448.50      486.44     53.57 o
   7   2   8     2114.54     2216.19     96.90 o
   8   2   8      102.21      162.63     52.27 o
   9   2   8     2185.19     2513.09    109.13 o
  10   2   8       75.12      255.54     60.21 o
  11   2   8     1991.47     1998.83    126.70 o
 -11   3   8     1178.20     1286.87    121.97 o
 -10   3   8      465.35      433.03    113.41 o
  -9   3   8     1850.19     1821.85    136.65 o
  -8   3   8     1135.74     1141.37     84.26 o
  -7   3   8     2231.79     2332.86     97.07 o
  -6   3   8     1020.15     1159.81     68.04 o
  -5   3   8     1783.94     1847.84     83.46 o
  -4   3   8     1168.57     1093.31     66.35 o
  -3   3   8     1249.07     1243.93     70.14 o
  -2   3   8     1718.33     1654.98     78.24 o
  -1   3   8      780.29      930.91     63.44 o
   0   3   8     4309.30     4109.64    135.17 o
   1   3   8      994.86      938.98     62.47 o
   2   3   8     2727.92     2727.01    104.63 o
   3   3   8     1040.13     1019.87     63.78 o
   4   3   8     2212.50     2157.51     91.46 o
   5   3   8      260.97      356.09     51.58 o
   6   3   8     2280.00     2132.63     91.37 o
   7   3   8       71.10      137.50     70.60 o
   8   3   8     1883.90     1811.28     90.01 o
   9   3   8       30.72       77.43     52.27 o
  10   3   8     2291.13     2463.62    122.41 o
  11   3   8       45.16      273.89     83.48 o
 -11   4   8      255.93      243.40     87.83 o
 -10   4   8     1555.56     1472.67    126.70 o
  -9   4   8      719.58      759.19     99.53 o
  -8   4   8     1774.34     1708.33    100.58 o
  -7   4   8     1079.51      998.55     65.31 o
  -6   4   8     2101.18     2082.85    101.87 o
  -5   4   8     1391.75     1450.82     73.95 o
  -4   4   8     1614.72     1669.38     79.11 o
  -3   4   8     1293.51     1435.54     73.88 o
  -2   4   8     1006.41     1024.87     63.45 o
  -1   4   8     3488.65     3321.11    117.53 o
   0   4   8     1531.76     1467.11     78.85 o
   1   4   8     3110.76     3110.60    113.46 o
   2   4   8     1346.93     1319.24     70.79 o
   3   4   8     2522.80     2324.29    106.47 o
   4   4   8      665.20      719.82     62.91 o
   5   4   8     2820.23     2679.73    105.51 o
   6   4   8      304.93      335.85     51.53 o
   7   4   8     2362.75     2316.95    105.75 o
   8   4   8      182.45      277.33     54.27 o
   9   4   8     1559.53     1589.15     87.52 o
  10   4   8       20.21      159.12     58.38 o
  11   4   8     1677.78     1757.05     98.56 o
 -11   5   8     1397.60     1308.96    124.93 o
 -10   5   8      302.17      337.45     86.49 o
  -9   5   8     1376.69     1360.27     92.11 o
  -8   5   8      544.96      526.83     68.28 o
  -7   5   8     1628.74     1652.32     81.08 o
  -6   5   8     1125.31     1130.86     67.75 o
  -5   5   8     1716.32     1704.57     80.42 o
  -4   5   8     2288.04     2357.83     97.55 o
  -3   5   8     1748.25     1683.29     94.21 o
  -2   5   8     2247.99     2155.67     91.74 o
  -1   5   8     1758.01     1754.98     96.50 o
   0   5   8     3143.69     3096.78     96.67 o
   1   5   8     1965.04     1877.64     73.01 o
   2   5   8     2246.44     2320.40     82.46 o
   3   5   8      669.38      670.81     48.33 o
   4   5   8     2488.73     2425.51     83.50 o
   5   5   8      271.50      318.27     41.99 o
   6   5   8     2478.57     2564.43    104.40 o
   7   5   8      156.27      121.23     50.24 o
   8   5   8     1718.31     1796.52     90.52 o
   9   5   8        3.25       49.30     53.09 o
  10   5   8     1798.74     1964.07    122.12 o
  11   5   8       17.73       89.80     58.14 o
 -10   6   8     1261.24     1379.82    179.48 o
  -9   6   8      190.90      338.72    104.01 o
  -8   6   8     1140.09     1250.32     88.77 o
  -7   6   8      447.02      497.67     65.56 o
  -6   6   8     1200.22     1292.53     70.57 o
  -5   6   8     1151.67     1186.56     68.64 o
  -4   6   8     1388.80     1459.07     99.64 o
  -3   6   8     1868.07     1887.22     87.96 o
  -2   6   8      869.19      904.00     82.19 o
  -1   6   8     1965.31     1963.91     75.11 o
   0   6   8     1703.26     1777.26     71.32 o
   1   6   8     2190.21     2359.00    165.10 o
   2   6   8      710.64      687.23     48.42 o
   3   6   8     2104.53     2209.58     81.12 o
   4   6   8      379.99      376.01     48.31 o
   5   6   8     2442.01     2428.64     85.55 o
   6   6   8      129.15      161.15     41.26 o
   7   6   8     2272.62     2269.89     90.55 o
   8   6   8       66.28      118.02     43.62 o
   9   6   8     1492.56     1479.98     71.90 o
  10   6   8        1.77       16.89     46.34 o
 -10   7   8      218.86      399.90     90.50 o
  -9   7   8      840.39      768.00    100.53 o
  -8   7   8      272.84      296.42     65.83 o
  -7   7   8     1055.28     1127.77     86.09 o
  -6   7   8     1123.64     1103.57     84.92 o
  -5   7   8     1535.34     1346.54     89.95 o
  -4   7   8     1889.95     2050.15    110.65 o
  -3   7   8     2138.54     2227.67     87.07 o
  -2   7   8     1229.33     1269.00     80.89 o
  -1   7   8      880.84      936.46     53.22 o
   0   7   8     1356.29     1402.88     62.78 o
   1   7   8      717.94      788.50     65.04 o
   2   7   8     1660.88     1630.79     67.04 o
   3   7   8      254.01      302.33     41.18 o
   4   7   8     2481.43     2522.99     87.51 o
   5   7   8      493.43      577.92     47.65 o
   6   7   8     2053.16     2121.97     82.19 o
   7   7   8      388.44      445.78     48.31 o
   8   7   8      773.58      862.41     58.67 o
   9   7   8        8.06       65.57     45.31 o
  10   7   8      827.20      870.28     62.95 o
  -9   8   8      158.37      159.72     81.01 o
  -8   8   8     1195.61     1093.04    115.19 o
  -7   8   8      396.66      451.87     68.77 o
  -6   8   8      903.45      821.02     76.67 o
  -5   8   8      957.89      902.47     77.72 o
  -4   8   8     1225.01     1323.46     78.08 o
  -3   8   8     1936.36     2068.14     97.86 o
  -2   8   8     1099.02     1046.44     81.26 o
  -1   8   8     1417.61     1272.96     86.29 o
   0   8   8      865.17     1006.16     55.76 o
   1   8   8      946.85      965.83     54.21 o
   2   8   8      262.27      186.81     39.44 o
   3   8   8     1521.36     1614.99     68.39 o
   4   8   8      354.78      341.11     43.36 o
   5   8   8     2511.70     2631.46     92.17 o
   6   8   8      250.40      355.26     45.51 o
   7   8   8     1857.21     1768.17     76.32 o
   8   8   8      492.84      569.52     53.31 o
   9   8   8      517.29      611.20     55.81 o
  -9   9   8      827.03      874.63    107.82 o
  -8   9   8      158.36      215.46     63.42 o
  -7   9   8      864.40      945.90     83.19 o
  -6   9   8      610.94      620.87     72.83 o
  -5   9   8      947.07     1092.22     74.38 o
  -4   9   8     1145.42     1312.06     79.81 o
  -3   9   8     1753.07     1745.97     90.18 o
  -2   9   8      936.80      930.94     78.28 o
  -1   9   8      741.32      646.22     57.05 o
   0   9   8      877.03      966.72     99.07 o
   1   9   8      435.67      465.60     54.16 o
   2   9   8      924.30      869.27     52.94 o
   3   9   8      218.36      182.62     40.89 o
   4   9   8     2564.73     2581.62     91.18 o
   5   9   8      223.72      294.48     44.42 o
   6   9   8     2655.45     2740.69     96.62 o
   7   9   8      361.15      459.75     50.70 o
   8   9   8     1032.06      969.75     62.14 o
   9   9   8       38.45       78.29     50.61 o
  -8  10   8      757.46      745.41     80.92 o
  -7  10   8      322.51      441.26     71.23 o
  -6  10   8      681.15      739.23     67.29 o
  -5  10   8     1286.61     1292.08     81.30 o
  -4  10   8     1194.87     1253.42     83.98 o
  -3  10   8     1426.52     1521.05     97.09 o
  -2  10   8     1504.16     1487.33     78.28 o
  -1  10   8      811.61      775.01     61.25 o
   0  10   8      555.58      580.58     55.99 o
   1  10   8      631.72      579.78     56.04 o
   2  10   8      218.33      167.24     48.37 o
   3  10   8     1740.99     1690.31     83.69 o
   4  10   8      245.76      200.84     51.06 o
   5  10   8     1731.52     1787.95     87.48 o
   6  10   8      184.51      253.08     46.42 o
   7  10   8     1428.32     1487.17     76.41 o
   8  10   8      206.41      288.87     52.32 o
  -7  11   8      432.05      411.90     70.66 o
  -6  11   8      419.62      522.53     64.09 o
  -5  11   8      376.33      299.67     57.97 o
  -4  11   8     1585.89     1683.07     90.85 o
  -3  11   8     1117.58     1089.52     86.39 o
  -2  11   8      761.46      835.29     64.16 o
  -1  11   8      957.89      892.53     65.52 o
   0  11   8      445.36      457.14     54.92 o
   1  11   8      458.92      510.64     65.19 o
   2  11   8      754.20      738.29     61.49 o
   3  11   8      195.05      224.83     51.12 o
   4  11   8     1175.17     1271.18     75.97 o
   5  11   8      117.00      115.83     55.79 o
   6  11   8      977.18     1018.99     80.47 o
   7  11   8      123.09      161.00     62.01 o
  -6  12   8      356.40      383.89     79.42 o
  -5  12   8      473.42      522.65     61.99 o
  -4  12   8      448.61      548.63     68.89 o
  -3  12   8      654.30      701.60     75.45 o
  -2  12   8      688.84      725.62     62.53 o
  -1  12   8      446.73      455.96     56.88 o
   0  12   8      527.79      445.50     56.06 o
   1  12   8      457.40      428.92     54.00 o
   2  12   8      201.62      178.68     49.87 o
   3  12   8     1060.06      984.62     76.22 o
   4  12   8       71.26       75.58     59.35 o
   5  12   8      746.68      701.86     71.95 o
   6  12   8       97.38       84.55     57.95 o
  -5  13   8      393.83      439.37     62.61 o
  -4  13   8      237.37      330.63     60.53 o
  -3  13   8      407.79      420.15     68.52 o
  -2  13   8      443.66      424.17     55.88 o
  -1  13   8      458.43      402.01     60.60 o
   0  13   8      534.22      557.58     64.65 o
   1  13   8      541.70      569.01     65.32 o
   2  13   8      549.78      619.40     66.94 o
   3  13   8      161.27      177.95     60.07 o
   4  13   8      635.79      683.06     71.57 o
   5  13   8       80.45      108.63     77.90 o
  -2  14   8      393.46      465.48     64.44 o
  -1  14   8      551.18      558.85     66.92 o
   0  14   8      302.00      307.61     59.74 o
   1  14   8      521.63      511.48     64.83 o
   2  14   8      185.56      282.47     60.97 o
  -8   1   9        0.45       -9.19     49.66 o
  -7   1   9        0.95      -45.52     50.15 o
  -6   1   9        1.47       20.43     48.54 o
  -5   1   9       18.23      -47.54     47.54 o
  -4   1   9        0.35      -47.69     47.69 o
  -3   1   9       32.91       28.91     46.77 o
  -2   1   9       65.32       45.63     48.04 o
  -1   1   9        4.28      -45.73     45.73 o
   0   1   9       22.11       46.50     49.82 o
   1   1   9        1.14        0.08     46.91 o
   2   1   9        1.87      -41.71     62.14 o
   3   1   9        6.26       27.40     47.83 o
   4   1   9        7.68       24.28     48.41 o
   5   1   9        0.41       53.79     50.23 o
   6   1   9        0.22      -46.18     48.13 o
   7   1   9        7.21       19.99     52.32 o
   8   1   9        3.83       11.49     62.16 o
  -8   2   9       11.15      -49.29     49.29 o
  -7   2   9        1.20      -31.62     48.71 o
  -6   2   9        0.30      -48.06     48.06 o
  -5   2   9        4.16      -28.61     47.69 o
  -4   2   9       81.46       80.71     49.20 o
  -3   2   9       73.47       81.53     48.77 o
  -2   2   9        4.71       -5.38     45.72 o
  -1   2   9      126.92       89.51     47.74 o
   0   2   9        1.21       66.38     48.71 o
   1   2   9       16.23      -36.00     54.09 o
   2   2   9        2.47       15.90     48.91 o
   3   2   9        3.43       -8.08     47.39 o
   4   2   9       25.04      -15.45     46.17 o
   5   2   9        0.82      -49.23     49.23 o
   6   2   9       11.60        7.79     49.95 o
   7   2   9       36.13       26.30     52.91 o
   8   2   9        0.36       12.81     53.84 o
  -8   3   9       43.05       12.27     62.30 o
  -7   3   9        1.55      -48.93     48.93 o
  -6   3   9        3.36       47.65     49.39 o
  -5   3   9       28.28       83.74     51.55 o
  -4   3   9       42.77      -39.42     48.50 o
  -3   3   9       50.40      -40.45     46.42 o
  -2   3   9      264.00      234.38     53.59 o
  -1   3   9       11.78       71.04     49.29 o
   0   3   9      173.13       90.44     49.02 o
   1   3   9        3.23       38.63     47.59 o
   2   3   9        6.76       27.57     48.39 o
   3   3   9       45.99       79.53     50.17 o
   4   3   9        3.46       10.05     48.10 o
   5   3   9       59.48       73.45     50.72 o
   6   3   9       12.28       23.78     51.12 o
   7   3   9       85.62      105.38     53.35 o
   8   3   9      123.91       64.38     98.61 o
  -7   4   9       20.05       36.94     51.11 o
  -6   4   9        6.64      -46.81     46.81 o
  -5   4   9       25.98       26.36     49.47 o
  -4   4   9      131.53       48.12     50.44 o
  -3   4   9      203.19      225.90     68.04 o
  -2   4   9       32.43       10.73     48.18 o
  -1   4   9      216.71      236.31     53.24 o
   0   4   9       86.68       48.78     49.15 o
   1   4   9       45.93       49.32     47.82 o
   2   4   9        1.39      -45.61     45.61 o
   3   4   9        3.25       70.99     67.46 o
   4   4   9      180.44       85.58     49.27 o
   5   4   9       46.28      127.97     52.75 o
   6   4   9      120.54      128.05     52.81 o
   7   4   9      259.77      268.55     59.29 o
  -7   5   9        0.81       17.87     62.49 o
  -6   5   9       35.30       -6.75     59.65 o
  -5   5   9       20.41       26.37     56.58 o
  -4   5   9       41.85       81.88     50.69 o
  -3   5   9      112.74      105.75     49.73 o
  -2   5   9       74.07       23.50     48.78 o
  -1   5   9        2.72        8.78     48.65 o
   0   5   9      337.98      264.11     53.65 o
   1   5   9        1.23      -48.16     48.25 o
   2   5   9       89.23       55.75     49.16 o
   3   5   9       17.22      -10.22     46.59 o
   4   5   9       25.41      -22.63     49.07 o
   5   5   9       92.51      108.90     52.69 o
   6   5   9       44.73      114.79     53.00 o
   7   5   9       93.60      167.48     56.58 o
  -7   6   9       73.93      104.53    114.39 o
  -6   6   9        8.27      -60.77     60.77 o
  -5   6   9       69.31        4.98     61.26 o
  -4   6   9      165.04      187.18     65.23 o
  -3   6   9      167.32      138.08     63.78 o
  -2   6   9       36.01      -46.46     46.46 o
  -1   6   9      238.54      314.67     54.03 o
   0   6   9       26.75       59.19     50.25 o
   1   6   9      346.11      303.44     65.39 o
   2   6   9       28.57       22.45     49.46 o
   3   6   9       35.55       11.60     49.00 o
   4   6   9      160.40      195.14     54.08 o
   5   6   9       35.72       74.59     52.19 o
   6   6   9      246.57      252.32     55.38 o
  -6   7   9       78.16       35.48     62.60 o
  -5   7   9       53.21      106.18     76.63 o
  -4   7   9      151.73      231.73     66.95 o
  -3   7   9      117.46      219.40     64.81 o
  -2   7   9      200.80      189.34     66.19 o
  -1   7   9       55.99      -26.65     59.65 o
   0   7   9      379.68      332.64     60.16 o
   1   7   9       33.99       -9.89     48.65 o
   2   7   9      187.93      194.49     51.17 o
   3   7   9       30.39       91.45     50.62 o
   4   7   9       78.28       47.26     51.17 o
   5   7   9       59.98       57.86     52.82 o
   6   7   9       99.90      185.47     56.63 o
  -5   8   9      146.50      120.31     66.34 o
  -4   8   9        6.87      -11.44     62.65 o
  -3   8   9      233.31      302.33     68.12 o
  -2   8   9       16.67      -12.33     58.83 o
  -1   8   9      193.92      208.94     65.14 o
   0   8   9       76.31      -24.44     59.54 o
   1   8   9      393.58      368.60     69.77 o
   2   8   9       27.86       71.30     60.70 o
   3   8   9      147.16       64.97     65.06 o
   4   8   9       29.55       41.77     51.09 o
   5   8   9      164.25       68.73     64.35 o
  -4   9   9      390.15      318.95     71.17 o
  -3   9   9        9.93       33.39     63.93 o
  -2   9   9      358.38      334.90     70.85 o
  -1   9   9       60.21       32.36     62.65 o
   0   9   9      290.63      291.55     68.18 o
   1   9   9       39.81       91.46     62.88 o
   2   9   9      191.08      181.14     64.42 o
   3   9   9       43.43       40.11     60.50 o
   4   9   9       75.81      110.45    104.53 o
  -2  10   9       16.08      -96.64     96.64 o
  -1  10   9      199.61      281.61     69.77 o
   0  10   9       98.33      133.83     64.57 o
   1  10   9      297.45      302.50     69.29 o
 
